# Supplementary material for: Induction of Drug-Resistance and Production of a Culture Medium Able to Induce Drug-Resistance in Vinblastine Untreated Murine Myeloma Cells
Source: Molecules. 2023 Feb 22;28(5):2051. doi: 10.3390/molecules28052051 (PMC10004247; doi:10.3390/molecules28052051)
Supplement: Supplementary file 1 [file molecules-28-02051-s001.zip › Table S1.xlsx]

## Sheet: Data
C00041	90.0549	0.660938	+	7124210	7479524	7385522	1883584	3196235	2349888	6167774	9913172	7094544	3358962	4186225	3145501	206659	99185.1	158094	137586	113867	6750698	7354332	7675546
C00062	175.119	0.6406	+	6232438	6787898	5691564	3546662	1950139	3092874	5211618	5717868	4933320	2800338	3390461	2641814	0	0	0	0	0	4838986	5295632	5529460
C00152	133.061	0.656357	+	3453107	3310305	4733060	769576	1966298	956082	7064022	15185110	9727246	7622410	6966590	6487320	164846	45002.3	19777.3	26850.7	46143	3328914	4534866	4436272
C00049	134.045	0.682476	+	4816541	4191454	5582393	890871	2508550	1808749	9213223	16317640	10973800	10222450	13434440	11284580	116810	678.344	9002.42	20251.5	17247.2	5905538	7625662	7779688
C00097	122.027	0.679211	+	676168	557298	584148	296934	358396	307625	303668	550514	421166	185458	274113	145930	5088.18	0	0	3798.15	0	345166	486324	455104
C00025	148.06	0.677757	+	27781010	24058810	36356120	12919020	20817630	15081560	36806910	66614200	44833150	34218610	47983200	40621520	543403	2319.96	76807.4	77523.3	94618.1	28906850	34848750	38928830
C00064	147.076	0.668367	+	1956189	1929643	2559752	746241	1001900	811355	4449192	5494300	4136293	2291952	3090144	3135502	218185	3160.88	63752.7	65549.7	71221.6	2094267	2459025	2621006
C00037	76.0392	0.715375	+	2011215	2433162	2761517	1560945	2130517	1670119	3029047	5090728	3842996	2894723	2885016	2683373	0	45578.3	1388833	1308103	1321599	2394557	2681170	2450423
C00135	156.077	0.636986	+	558980	554026	752493	313666	582671	395234	428824	944933	653042	454889	433347	314168	98320	12275.5	24590.7	36037.9	39475.6	510385	568202	563718
C00123	132.102	0.858838	+	5015734	4832191	4148391	2668267	2553819	2835902	2591392	3036044	2101017	944447	3892953	855418	142023	61827.7	63502.9	63347.2	79025.8	9204496	11698610	10849580
C00047	147.113	0.609109	+	810806	941956	1205675	687814	1208704	957412	996504	1332846	931236	584747	659769	505249	94672.3	10430.7	61834.8	44870.8	58544.2	1116820	1263451	1155494
C00073	150.058	0.714967	+	4189453	3571371	3401157	1921551	2255524	1546685	1883464	2484754	1798210	617850	1373925	674695	27376.4	3647.17	0	0	0	3291592	4232512	4349736
C00079	166.086	1.23752	+	2307670	1818369	1930105	974134	1306524	1306440	1164661	1741868	1277939	436862	227522	391849	43721.2	8741.42	30023	25394.7	23589.6	673220	816488	1005233
C00148	116.07	0.68695	+	63135280	59509040	56518520	27381420	29024930	30115350	42313740	67634550	44973870	27773890	40166040	25429270	662431	377360	476439	0	389939	53723440	54460140	66252120
C00065	106.05	0.655567	+	2474010	2356312	3048131	534750	1455787	812521	3683901	8263426	5218840	4222224	4022181	3657993	157378	42204.5	39153.9	34807.7	41629	2428619	2854286	3016865
C00188	120.065	0.660986	+	4201020	4290240	6035470	1256975	2355280	1480982	5801208	8956408	5899996	3830660	5169138	3077424	97228.7	24025.8	24234.5	25605.8	23193.7	4063415	4807236	5524298
C00078	205.097	1.72573	+	1816072	2132219	2008952	949977	916980	840772	967230	1105357	897276	313327	429340	354745	22105.6	0	0	0	0	1462175	1601843	1959152
C00082	182.081	0.714763	+	3709675	3140545	3124796	1839245	2131428	1530982	1894027	2272500	1803631	632048	1054080	716612	33423.4	0	0	10015.6	12108.5	3471245	4267434	4253638
C00183	118.086	0.721526	+	13888440	12321670	10740220	7384056	8753402	8467511	6277228	9358784	9181833	5094748	6791500	4864658	1048521	1668073	0	0	876199	11941750	11482540	11729700
C00491	241.03	0.666831	+	20561.8	11145.1	25474.1	52721.2	30476	66706.5	35963.9	37436.3	20192.2	18518.1	14474.6	6669.88	0	0	0	0	0	33761.1	40176.9	52825.9
C00212	268.103	0.715422	+	3182813	2056456	1955496	717760	276156	614561	1137252	1721249	1072620	748948	667790	846760	2437.78	3679.2	0	0	0	932108	1488786	1526964
C00147	136.062	0.7113	+	1513468	1116262	1086172	491741	358124	426594	1297742	1891308	1236963	1021028	1356747	1050097	71041.1	50974	14855.4	22654.4	35396.4	1051714	1319523	1276459
C00387	284.098	0.714241	+	657780	518989	519526	362761	465967	277147	443125	404930	333875	203080	260385	231357	0	558.479	0	0	0	589731	792900	741837
C00242	152.056	0.713261	+	4322556	4516096	4936354	3244795	5133502	3279354	1952031	3129855	2479461	1226760	1615180	1360863	23543.7	4714.4	0	0	0	4317366	5059592	4072663
C00475	244.092	0.699906	+	2930914	3038426	2761767	545166	877876	872384	1957360	3149675	2345006	1079240	1744528	951466	5947.33	1800.84	0	0	0	2114423	2200783	2483263
C00380	112.05	0.705719	+	4453554	4566492	4210686	953109	1370160	1305346	2981567	4898804	3266958	1783488	2884159	1427964	17601.1	15282.3	13108.7	8236.78	12972.8	3293430	3587013	3792492
C00106	113.035	0.693005	+	1082238	1115019	852676	354819	627135	440648	979496	1213622	768435	428770	909863	397666	14764.5	2462.82	12979.2	14772.2	13141.4	746347	1127501	1221822
C00130	349.054	0.876694	+	519915	548594	494675	46062.5	48641.5	50513.3	227311	505298	332204	165417	284211	135044	1873.29	0	0	0	0	291485	438016	405512
C00294	269.087	0.714306	+	1436771	1218704	1082798	524320	490248	282352	1915197	1189835	999446	515505	1059955	588315	5097.25	851.371	0	0	0	1333482	1575826	1610062
C00262	137.046	0.7144	+	27089380	28637370	23877700	13869420	16162910	10022370	28982620	26334760	20450960	12927430	24144720	13637750	137183	25910.3	11186.4	26840.3	24734.7	26559340	33138150	34564630
C04376	315.058	0.760588	+	2405813	3015641	3077117	654660	739216	727273	268547	280705	307641	24856.5	37669.5	29215.3	2186.24	0	0	0	0	1256947	1591893	1651110
C00906	129.066	0.681114	+	113570	117510	109561	190882	208402	215206	68779.4	92771.5	64183.4	51248.5	71190.6	44086.8	28780.4	20888.4	30837.2	29982.7	33816.7	160465	205580	177432
C00153	123.055	0.817272	+	17480470	16444200	20423310	9111768	8520990	10083980	7979972	10659110	12784410	5678974	8707223	5635898	174595	157686	141400	133619	156095	15557340	15919790	10880140
C00253	124.04	0.577875	+	834847	678709	556080	278546	180973	174215	474148	257806	214173	80891.1	215294	153266	48647.7	12920.5	80746.3	0	85204	418972	588083	692426
C00003	664.115	0.6902	+	300274	220750	220620	117724	120746	120230	325064	350463	451714	155134	272555	164979	1860.26	341.322	0	0	0	246321	285471	332202
C00051	308.09	0.715439	+	30915860	26511050	24408080	6492134	7413016	6023870	35480920	37236480	27826030	15856690	19740500	17730240	36905.1	370.775	0	0	0	26032790	34911140	32998390
C00127	613.158	0.800894	+	12760.6	13028.2	14280.2	1012.99	2330.17	2691.32	5480.85	15348.8	9115.77	3628.2	6402.04	1805.5	0	0	0	0	0	7386.95	7794.96	12568.5
C01879	130.05	0.66391	+	8570523	7775120	11144570	3528033	6486710	4559926	12969060	20859180	11789120	10264380	15339440	11673720	282759	70434.2	71132.7	81097.6	76507	8924645	11117680	10064570
C01419	179.048	0.712994	+	241699	268535	267145	74337	51237.9	66547.4	363411	402329	311127	161999	281912	203554	0	0	0	0	0	281715	344779	319242
C00669	251.069	0.742038	+	34557.6	33072.1	21866.6	6221.8	5361.73	3884.15	22772.2	7667.87	18242	10236	11234.1	5745.21	1746.6	0	0	0	0	17593	32133.3	17176.8
C03738	219.097	0.690306	+	37153.7	22228.6	16282.4	15504.3	6868.72	13568.6	31466.3	18044.4	17783.2	11985.8	7128.31	7917.19	0	458.469	0	0	0	26107.3	31618.4	20308.8
C01026	104.07	0.67538	+	295747	276612	311254	187964	235408	188899	855394	1048558	790093	467001	639405	444330	91362.5	98480.2	127820	0	113209	572489	631783	645202
C02532	186.017	0.670411	+	37226.2	46777.8	109519	11930.1	35922.2	12602.2	95064.1	161627	151950	56639.3	110656	65874.5	11413.3	0	0	4352.82	0	80820.8	105826	96520.2
C00021	385.128	0.712319	+	146610	146386	144777	38531.7	37576.5	41777	146633	196738	163082	60624.6	110850	81588.8	0	0	0	0	0	111415	127090	153304
C00019	399.144	0.657624	+	138706	151989	132864	3515.93	13076	20199.2	89395.3	126345	90393.7	63978.6	63302.4	45840.5	0	621.837	0	0	0	98255.9	100178	103272
C01602	133.097	0.615986	+	816695	861399	1016144	1131868	1660423	1288512	787414	987336	698151	621824	675365	521838	94346.7	12644.6	23796.3	30832.4	32176.5	1044230	1330254	1185557
C00134	89.1072	0.612822	+	62327.2	70379.7	48358.8	95476.2	2860.02	16594.6	1006566	144225	200694	97455.1	220572	211420	3552.58	0	0	2724.69	0	332818	304018	311303
C00315	146.165	0.583845	+	1052779	1194720	561967	486023	423808	420231	276442	1006686	751125	489176	1133051	724824	31083.3	0	319464	145961	103784	754062	1036356	1180038
C00750	203.223	0.581745	+	49584.3	44394.4	63367.5	84886.9	334529	104031	11875	203063	185395	101954	350497	161532	6338.7	0	28909.7	19980.7	25153.8	156540	232753	232330
C03410	326.107	0.751241	+	139216	130496	171404	49818.2	70687.8	55835.7	77662.9	90469.7	84214.8	34875.4	44696.2	43386.9	1519.47	0	0	0	0	91495.3	105350	149520
C06156	260.053	0.702225	+	83904.2	76354.2	75841	53950.6	71989.1	67502	40766.5	56866	47045.8	27113.8	30818.8	26984.8	0	0	0	0	0	59172.6	78529.3	72007.6
C00300	132.077	0.679043	+	2226091	2155743	1694315	3278614	3057527	3091002	1105297	1135318	979363	521175	808811	551574	102216	99129.8	28755.6	39977	38868	2372276	2559108	2896328
C00791	114.066	0.672443	+	691286	647885	698665	534076	444251	558769	510320	515193	472309	263311	374837	325376	59207.6	41653.2	34988.7	33021.1	38442.3	859778	789616	780205
C01157	132.065	0.67231	+	7791878	7679994	11828990	2536813	4293873	2677454	21409680	35465380	21700600	11454430	16930760	12482700	236036	38195.4	112022	102703	114372	12360860	12604220	14273650
C00864	220.118	1.53045	+	3211207	3538197	2981915	1566059	1347722	1632387	1577692	1822284	1574565	727652	801163	757794	11034.9	2340.31	0	0	3508.62	1465744	1852968	2084382
C01134	359.103	1.70243	+	78817.5	79994.8	57213.4	63143	51845.5	35634.5	79031.1	108200	110672	44509.3	96112.5	38771.6	0	0	0	0	0	82843.5	103161	115187
C00108	138.055	0.727715	+	102356	87193.4	64380.7	61253.5	45214.1	48110.3	56125.5	85890.6	79726.8	52055.2	38445.1	46132.1	0	6840.19	14430.1	24483.8	17136.5	57783.6	59355.4	56945.1
C03453	159.028	0.714218	+	684696	750388	1007110	435673	1242155	796346	914104	741442	637536	760741	1314876	808152	0	7313.06	0	0	0	2435991	2001034	1687387
C00093	173.021	0.753835	+	131201	115549	102776	88412.5	86121.7	66979.1	50875.3	62704.8	79687.3	26834.4	48446.5	44343.3	0	0	0	4436.6	0	80521.8	106289	99021.8
C00346	142.026	0.670082	+	390731	363048	525236	542727	1393466	787944	86051.7	194158	141193	287452	241492	227509	0	2754.09	0	0	0	307925	517222	513570
C01210	156.042	0.655537	+	3061978	2633860	2779651	1398210	1330819	1523700	1292076	828638	319218	546723	1198216	660359	0	2579.8	0	29770.5	32700.4	3030046	2609317	2212342
C01233	216.063	0.673118	+	232505	209137	308175	75914.4	249837	124125	436783	1110598	692501	356591	365458	346442	0	2738.96	0	0	0	241275	240425	256262
C00114	104.107	0.655965	+	72171830	80348650	83130120	38416700	52133730	39894850	42698420	80681450	79156470	45092440	58744020	41262720	0	7124.89	170070	151478	169772	84836010	86929260	87498780
C01990	207.014	0.658314	+	166135	184774	190364	42493.8	52674.5	51213.1	264516	187483	204938	66516	129049	106070	0	0	0	0	0	182730	198260	178047
C06738	165.054	0.714962	+	956764	1009738	844506	452624	542981	424939	516961	607344	459125	170243	378875	213454	0	1444.52	0	10759.9	0	955821	1123298	1119575
C02728	161.128	0.62323	+	39334	36499.4	29771.2	15143.3	19068.3	13138.8	32637.8	48916.6	42687.4	22265.2	25554.4	14230.2	0	6984.2	0	0	0	33768.4	44739.8	38162
C00255	377.143	1.74398	+	23244.4	27795.8	70506.1	20876.7	15820.5	16203.2	13104.1	23237.8	15200.7	2300.15	13215.3	5456.97	0	0	0	0	0	25798.5	24784.8	35537.8
C05829	191.066	0.689244	+	73942.2	66387.5	73275.8	13305.9	26473.6	18188.8	143886	236472	167554	79962.3	120273	92765.3	0	446.782	0	0	0	74342.7	92138.3	112878
C17220	191.076	0.626385	+	502602	594946	603126	374506	446872	474775	306751	258647	0	100652	210370	114909	0	0	0	0	0	479954	561765	589053
C00318	162.112	0.670138	+	10713140	10379500	11919700	10407610	13658610	13524840	7328864	6624658	6583040	3200808	4529900	3197625	0	31615.5	28482.1	25679.8	21885.9	13315380	11886180	10513340
HMDB00201	204.123	0.70783	+	3034543	2432546	2608549	6371454	6115340	5102286	1788210	1397888	1359314	730551	942767	847016	0	15897.4	9043.66	11657.2	5720.5	4689490	4487564	3996072
HMDB00824	218.138	0.711501	+	256295	236650	217226	195886	127991	105786	110362	58446.8	68126.9	65626	153404	152003	0	7567.02	0	5634.53	0	406122	383358	392120
HMDB00736	232.154	1.74421	+	83801.1	78644.8	59926.2	85769.3	42990.9	39134.5	41944.8	41214.5	46145.1	45308.3	29030.5	37652.9	0	8626.27	0	39692.9	27470.9	46107.9	44750.6	44012.3
HMDB00688	246.169	1.77271	+	576997	514788	527533	333130	253180	260255	182138	170706	170698	80384.6	127988	94971.7	0	27299.9	3765.64	5392.68	0	392820	392336	478464
ac107	262.164	0.710267	+	48350.3	55880.8	51350.6	43669.9	45916.9	31894.6	25260.2	32219.9	27479.5	2443.33	28440.8	18126.3	0	0	0	0	3215.25	67415.9	89726.2	78996.9
HMDB00756	260.185	1.81189	+	19536	17709.2	17397.5	15931.5	13560.1	10300.8	16633.7	11424.9	14049.4	13181.5	5137.86	6617.91	0	0	0	12388.4	0	9015.7	17750.8	22963.4
C00008	426.022	0.556	-	301752	487801	462227	33192	37751	67078	110714	167539	126510	268122	239589	79389.9	756.391	318.284	522.116	440.153	315.082	196991	210739	270949
C00020	346.055	0.575279	-	6567314	11305610	10524790	1169878	929593	1232601	3895724	4772392	5732160	5987686	5777566	2643831	5871.79	0	0	320.873	359.993	6696596	4846270	4703340
C00002	505.988	0.529394	-	87868	89084.1	78783.6	10091	9575.93	14385.2	4965.5	16054.5	12723.4	28821.3	26090	4987.4	0	0	0	0	0	34065.2	40565	41271
C00035	442.017	0.5356	-	33276.4	37173.2	40888.2	5545.98	9710.18	12190.4	9381.14	11890.5	14763.7	32055.6	34479.9	9824.13	0	0	0	0	0	28677.5	18784.9	49378.3
C00144	362.05	0.566982	-	1304376	2302103	1967571	506178	476709	546268	874485	1210739	1032807	1139618	1197420	472909	390.536	0	0	0	0	1410103	1194206	1564924
C00112	402.01	0.555041	-	39014.4	38944.3	19600.9	3107.8	2165.13	2758.08	3125.52	8308.66	3793.29	17610.6	12015.7	9151.1	0	0	339.32	0	0	10261.7	14461.8	25815.8
C00055	322.044	0.531135	-	733306	860330	927675	113397	109827	112961	531664	596966	560093	968976	803174	428029	848.056	0	0	0	0	579425	559094	684834
C00178	125.034	0.579457	-	67512.1	73362	74899.3	35361.5	32237.5	38057.8	41489.7	36018.6	31660.2	31051.4	42858.9	27853.8	30008.1	21535.8	19573.6	26409.3	25601.8	35652.2	43492.6	46533.8
C00015	402.994	0.533188	-	177294	221342	164179	18134.6	16813.8	28327.3	42419.2	53534.4	47356.2	86706.1	76133.5	48600.6	0	0	0	0	0	88670.4	95956.4	109497
C00105	323.028	0.538788	-	3929634	4945966	5640342	1064816	897930	955016	2425703	2782265	2618112	4072283	3955617	1775829	3001.93	0	0	0	0	3908126	3583017	4421198
C00366	167.019	0.641517	-	36806.3	110595	47815.8	13194.5	4745.61	13170.3	5841.61	5241.81	5390.41	16744.8	17728.5	2828.77	3253.84	0	0	1441.13	1908.4	20078.2	15014.3	18038.5
C03794	462.066	0.510694	-	39917.6	91775.4	72449.2	1700.16	4536.89	7695.24	30664.8	54286.8	29326.8	57435.5	52175.8	7137.01	0	0	0	0	0	31699	37500.6	46348.8
C00029	565.047	0.519894	-	1469555	2596567	2053980	434557	355996	451008	1209255	1328403	1172677	1770412	1537251	745841	1844.52	0	0	0	0	1448579	1180240	1512127
C00009	96.968	0.562014	-	126432300	196918200	132675300	117654200	48157280	86828120	44140970	18554440	28184600	37697150	56861420	20239170	180520	9634.26	12259.2	19034.2	22226.6	101667000	96061380	103545600
C00013	176.935	0.555611	-	15783380	27687920	15033980	11561280	3796568	8268868	4005476	1526932	2722692	3281731	4709788	1400458	0	1589.68	1314.49	0	0	11343060	9380721	11493720
C00031	179.055	0.657067	-	644725	841767	694011	935776	292660	750767	398878	211304	189392	252845	231962	128002	26097.2	10352.1	8368.14	6907.77	9515.53	655349	644858	555981
C00092	259.022	0.535494	-	530520	747071	607357	285006	236422	212389	151767	121482	145456	188070	251946	89298.2	445.589	0	0	317.629	0	367235	353581	422193
C00354	338.988	0.521531	-	37126.3	82767.9	48447.5	43144.2	21308.1	26359.5	3112.4	9989.38	8220.19	13897	11384.9	3630.34	0	0	0	0	0	33167.3	26398.3	34645.8
C00118	168.989	0.539533	-	71582.8	119722	56558.3	24801.9	10136.3	16851	6735.56	11156.2	9928.06	5740.29	8424.99	4406.39	0	0	0	0	0	54400.3	44116.3	49441.6
C00236	264.952	0.536473	-	0	0	0	13361.2	10475.1	10962.6	0	0	0	0	774.455	528.153	0	0	0	258.513	778.328	5891.22	6906.6	11371.8
C00631	184.985	0.560084	-	236253	471849	127640	351302	184168	86865.4	10996.2	13291.3	20236.5	28508.5	62783.9	14762.6	359.495	0	1768.21	1032.6	0	170995	180508	223768
C00074	166.975	0.53465	-	19234.6	63890.9	14066.5	71804.9	30177	5444.09	935.405	1703.75	656.622	2119.69	13706.1	1562.8	0	0	0	0	0	30957	22375.2	31383.4
C00022	87.0072	0.566376	-	153602	201895	123390	100056	72051.9	66478.4	84965	61566.1	79594.6	84487.7	81640.6	55429.2	36041.6	48889.4	40366.4	37115.2	34487.6	108734	106463	112355
C01432	89.0229	0.568232	-	4722182	8410649	6950880	3169588	3800262	3391284	2195508	3299835	3070637	3314303	2835927	1668093	167852	0	0	100693	116470	4669216	4323654	5099670
C00208	341.108	0.668143	-	22313.2	4266.17	7209.6	14624	5055.48	5987.66	18655.5	3774.42	228961	35060.6	45289.5	192701	6629.21	5708.1	2859.46	4145.53	5950.88	41659.4	34958.9	32883.5
C00392	181.071	0.687581	-	241891	347836	343975	569794	426254	434005	159372	67808.6	78501.9	142177	69975	103776	0	1600.57	1373.42	2859.41	2155.59	336358	341701	282143
C00121	149.045	0.665155	-	25848	34092.3	12035	21977.4	14740.2	20876	9586.09	9129.31	14274.5	9234.98	9831.02	5725.94	0	4016.41	2960.51	5308.16	6049.76	15796.3	22552.3	19106
C00158	191.019	0.564105	-	2217359	4324976	3137816	1069684	269526	568328	436516	654148	705922	1810818	1908738	240241	0	243.809	411.311	1163.18	1447.27	1771862	1873752	2602464
C00026	145.013	0.537642	-	51956.9	113967	53648.5	41215.2	14157.7	22491.4	7352.58	7693.77	8248.12	15582	8578.28	7565.35	0	319.139	350.69	334.342	0	46738.8	34878.3	39041.7
C00042	117.018	0.53866	-	739190	1501707	1079316	401418	336024	344418	676578	412292	485674	641807	618314	436286	0	11696.2	15665.1	31396.5	32769.1	818813	653795	742993
C00122	115.004	0.567025	-	475304	936300	733212	163853	168421	196061	205681	214820	208215	446409	483255	151937	0	2888.89	3513.28	7152.94	7814.06	448370	384012	478933
C00149	133.013	0.547861	-	5651884	11163390	8702799	2042836	1454688	2239446	1331872	1443980	1212624	2861289	3781736	825384	0	0	0	3111.79	1990.98	4714404	3869801	5179432
C00490	129.018	0.588055	-	70539	112100	100280	35505.9	26713.5	34201	47897.8	46401.6	58608.6	95720.3	73660.1	39779.8	0	1554.62	2250.3	2274.65	2142.81	94845.7	66179.9	94856
C02630	147.029	0.558905	-	186741	418058	277068	74807.1	55800.2	78609.7	53984.3	35603.6	44121.3	111505	127934	38143.8	0	1012.68	1539.14	2241.74	1539.06	184084	151393	199060
C00345	275.017	0.530559	-	7247.2	35876.8	9354.42	4057.55	6062.93	2777.97	2992.49	1651.96	1957.25	1566.86	5526.23	587.814	0	385.719	0	0	0	9278.69	8514.19	11491.5
C00279	199	0.540019	-	16107.3	22552.3	26977.2	4556	7154.01	3316.14	5678.21	7768.82	9912.15	5529.01	5572.73	3405.46	0	0	0	0	0	8659.72	10370.3	6664.59
C06222	289.033	0.535681	-	335159	604042	674719	315645	404783	400796	314048	173178	279722	441216	354984	241034	0	0	0	0	0	494561	400264	494864
C00620	229.011	0.533625	-	956731	1337984	1057538	752430	317664	225547	435728	305780	416319	523828	660744	364375	0	0	0	0	0	801556	722218	881976
C00119	388.944	0.527388	-	43435.2	64526.2	40248.4	19527	12659.1	12729.7	2217.07	2018.17	1109.73	7286.96	8369.44	967.575	0	0	0	0	0	19610.2	19725.6	20470
C05526	425.08	0.567281	-	27201.6	46312.3	31888.9	3744.64	1535.28	3331.75	4942.04	9955.49	12960.6	8185.82	6295.34	5710.37	0	0	0	0	0	22395.9	23756.8	24708.2
C00270	308.098	0.558642	-	10957	17530.7	11177.7	13373.8	20469.4	19224.7	10655	4012.76	15272.6	1862.26	5768.41	3340.98	0	3150.94	2744.14	3040.72	1556.36	8849.67	9085.14	8700.22
C00043	606.074	0.517693	-	1411366	2702304	2210531	405283	407594	477232	1710880	1898256	1708740	1180778	1892484	962745	0	0	0	0	0	1964906	1440968	1684577
C00128	613.14	0.528094	-	3601.73	3835.86	2889.74	3186.19	2546.94	3410.3	8230.87	10001.2	6065.08	10037.7	7402.85	5330.41	0	0	0	0	322.596	3979.69	3917.27	6181.97
C00437	173.092	0.691026	-	72230.7	118514	94120.3	26289.2	27464.6	28015.2	53336.8	41885.6	42826.3	31845.5	34798.4	22249.9	0	1608.98	573.469	547.674	910.726	55768.2	58643.6	59463.6
C00429	113.034	0.6503	-	555540	790574	656786	127148	146535	156305	462380	580878	460158	489011	512814	263002	0	44638.7	40879.7	40252.3	46720.7	376961	534408	485295
C00245	124.006	0.650999	-	22716860	41214880	32564840	16354250	13379720	15772070	10046250	10606260	9404429	8873253	8189710	5264054	0	693.553	0	0	896.273	20723840	21645400	21212550
C00519	108.011	0.659349	-	160661	202836	298607	133967	146617	176616	77493.2	87420.3	110364	82496.1	84059.3	35661.6	0	3067.33	8373.46	732.471	288.322	165004	185807	147934
C00606	152.001	0.583323	-	38151.5	44362.9	35102.2	22067.4	26875.2	21345.2	39017.8	53944.6	68333	41705.8	29589.3	34965.9	0	1453.97	796.427	530.192	868.301	37512.1	42018.5	47045.7
C03451	378.097	0.536346	-	23332	35995.3	36355.6	10426.7	7794.52	16036.7	750.323	1064.25	862.594	0	0	0	0	0	0	0	0	7043.36	9766.66	10147.9
C02989	164.038	0.657937	-	50678.8	82996.6	78441.7	19098	17047.5	14775.7	41356.9	48433.9	40375.3	30137.7	30575.6	25264.2	0	0	0	0	0	57170.8	49955.2	47695.3
C05635	190.052	0.649552	-	99514.7	197487	159814	41247.5	59390.6	55537.4	60319.5	69634	60015.6	35861.9	43526.2	18722.8	0	386.788	379.592	527.252	415.522	106661	84197.7	92988.5
C01585	115.075	1.7128	-	67737.3	76534.4	71872.9	86903.1	79601.8	70068.5	83926.5	96344.1	69138.6	88891.5	86704.1	84966	0	11651.7	15296.8	0	0	61746.8	85667.1	94222.6
C17714	129.091	1.72918	-	154659	147056	121100	158382	147537	152091	156570	167259	147621	129724	151182	240924	0	41217.1	11767.4	0	0	128371	172779	195010
C06423	143.106	1.79744	-	177514	213781	238029	231398	233061	227717	219919	249386	214828	195839	195638	242681	0	30742.8	971.782	0	0	223012	234831	261938
C01601	157.122	1.95189	-	805045	797228	850707	687958	681718	719413	736711	638088	748857	692902	802708	812108	0	18685.8	1164.82	0	0	740268	808743	771328
C01571	171.138	2.11204	-	758166	809765	402531	670047	584258	585950	702324	657174	636837	820547	819898	737584	0	0	0	0	0	551169	880516	813939
C02679	199.169	2.31881	-	1147094	1479492	1073424	1359883	1024429	1032905	1061360	1339416	961765	1543102	1359405	1292459	0	0	0	0	0	1071558	1445864	1277494
C06424	227.201	2.52941	-	3071441	4062301	3626822	1870716	1621847	1726830	2180717	2360017	2391354	2773597	2750877	1869726	0	0	0	0	0	2926910	3624236	3162647
C00249	255.232	2.83568	-	16634800	18464300	16095440	11186620	9931716	12011260	14444510	13151470	11670850	20229670	19744910	11133600	0	3258.08	34624.6	0	0	16628250	17074880	17932720
C01530	283.264	3.30705	-	3904970	4901496	4173828	2877043	2375399	3019718	3654195	3356253	3109497	6232056	5816092	3172215	0	3144.55	32297.9	0	0	4923316	4773798	5022690
C08322	225.185	2.3546	-	80808.2	75965.8	63029.9	53549.7	36292.6	33582.8	47629.2	52506.8	51991.3	55004.3	40411.2	47083.4	0	0	0	0	0	94650.6	90400.7	112009
C08362	253.217	2.55827	-	970103	1763730	1691756	547763	673033	558321	765493	941637	916091	876897	957250	362913	0	0	0	0	0	1230089	1206221	1249263
C00712	281.248	2.87495	-	7917250	14853120	11712140	3862669	5159220	5807636	4638018	5412376	4826714	5468882	5364868	1782334	0	0	0	0	0	7727242	7475074	8439635
C01595	279.233	2.60054	-	249819	509532	470981	144783	216144	202904	195536	226467	230223	232243	237860	107601	0	0	0	0	0	332782	356448	337905
C06427	277.217	2.43547	-	13548.9	25207.1	20089.9	5246.88	8589.76	5424.59	12177.3	15421.8	8506.38	17694.3	13003.5	5997.69	0	0	0	0	0	26385	14150.4	21788
C00219	303.233	2.51054	-	342288	750574	686200	158048	250004	218457	235680	292712	291445	354143	381824	112399	0	0	0	0	0	497834	358760	414120
C06428	301.217	2.37071	-	97143.8	181721	171720	67034.3	79933.6	63022.7	46567.8	58758.4	59232.6	61105.9	60614.3	23832.5	0	0	0	0	0	111257	108379	101056
C06429	327.233	2.43051	-	457169	1003305	788994	143707	178328	200235	215972	314150	307536	430415	418772	123496	0	0	0	0	0	510508	386850	410852
C02678	229.144	1.69738	-	30290	37968.4	42546.9	30726.7	28342.4	26977.9	29760.4	28892.5	30441.4	26376.4	20089.9	33226.8	0	0	0	0	0	48417	33604.9	31148
C03242	305.248	2.6627	-	172471	288934	265299	65380.7	94368.1	78273.7	86743.2	91268.1	95574.6	111149	131360	40660.9	0	0	0	0	0	162118	174976	154928
C16513	329.25	2.52902	-	409634	772239	657114	140364	187397	199051	159177	236290	229773	361121	426770	141105	0	0	0	0	0	423801	387476	343011
C02930	143.034	0.648314	-	48444.6	59580.1	48714	102002	47182.5	68650	39808	4822.85	8611.96	4621.69	8798.66	8794.01	0	0	0	0	1122.13	52524.8	63792.5	43360.6
C17260	316.984	1.15623	-	274896	255487	227994	312189	273711	287013	266584	250209	229328	267729	299474	305014	0	0	0	0	0	235294	252165	299261
C01095	308.978	0.539366	-	218258	319992	311679	261493	243942	277454	19369.3	31677	31427.2	55422.7	53792.6	16148.4	0	0	0	0	0	218930	196338	279274
C02712	190.053	0.648052	-	99514.7	197487	159814	41247.5	59390.6	55537.4	60319.5	69634	60015.6	35861.9	43526.2	18722.8	0	0	0	0	0	106661	84197.7	92988.5
C05379	189.004	0.644831	-	115800	115128	111695	30759.6	14702.1	23587	61858.6	24618.4	41501.8	28505.6	35636.3	23809.8	0	0	0	0	0	91066.5	90497.7	87627.4

## Sheet: Raw Formula
N.	compound	CmpdID	Pathway	parent	medRt	Polarity	1_RES_1	2_RES_2	3_RES_3	4_Ctrl_RES_1	5_Ctrl_RES_2	6_Ctrl_RES_3	7_IND_1	8_IND_2	9_IND_3	10_Ctrl_IND_1	11_Ctrl_IND_2	12_Ctrl_IND_3	Midrunblank1+	Prerunblank1+	Prerunblank2+	Prerunblank3+	Prerunblank4+	Techmix1+	Techmix2+	Techmix3+
1	L-alanine	C00041	Amino acids	90.0549	0.660938	+	7124210	7479524	7385522	1883584	3196235	2349888	6167774	9913172	7094544	3358962	4186225	3145501	206659	99185.1	158094	137586	113867	6750698	7354332	7675546
2	L-arginine	C00062	Amino acids	175.119	0.6406	+	6232438	6787898	5691564	3546662	1950139	3092874	5211618	5717868	4933320	2800338	3390461	2641814	0	0	0	0	0	4838986	5295632	5529460
3	L-asparagine	C00152	Amino acids	133.061	0.656357	+	3453107	3310305	4733060	769576	1966298	956082	7064022	15185110	9727246	7622410	6966590	6487320	164846	45002.3	19777.3	26850.7	46143	3328914	4534866	4436272
4	L-aspartate	C00049	Amino acids	134.045	0.682476	+	4816541	4191454	5582393	890871	2508550	1808749	9213223	16317640	10973800	10222450	13434440	11284580	116810	678.344	9002.42	20251.5	17247.2	5905538	7625662	7779688
5	L-cysteine	C00097	Amino acids	122.027	0.679211	+	676168	557298	584148	296934	358396	307625	303668	550514	421166	185458	274113	145930	5088.18	0	0	3798.15	0	345166	486324	455104
6	L-glutamate	C00025	Amino acids	148.06	0.677757	+	27781010	24058810	36356120	12919020	20817630	15081560	36806910	66614200	44833150	34218610	47983200	40621520	543403	2319.96	76807.4	77523.3	94618.1	28906850	34848750	38928830
7	L-glutamine	C00064	Amino acids	147.076	0.668367	+	1956189	1929643	2559752	746241	1001900	811355	4449192	5494300	4136293	2291952	3090144	3135502	218185	3160.88	63752.7	65549.7	71221.6	2094267	2459025	2621006
8	glycine	C00037	Amino acids	76.0392	0.715375	+	2011215	2433162	2761517	1560945	2130517	1670119	3029047	5090728	3842996	2894723	2885016	2683373	0	45578.3	1388833	1308103	1321599	2394557	2681170	2450423
9	L-histidine	C00135	Amino acids	156.077	0.636986	+	558980	554026	752493	313666	582671	395234	428824	944933	653042	454889	433347	314168	98320	12275.5	24590.7	36037.9	39475.6	510385	568202	563718
10	L-leucine	C00123	Amino acids	132.102	0.858838	+	5015734	4832191	4148391	2668267	2553819	2835902	2591392	3036044	2101017	944447	3892953	855418	142023	61827.7	63502.9	63347.2	79025.8	9204496	11698610	10849580
11	L-isoleucine	C00407	Amino acids	#N/A	#N/A	#N/A	#N/A	#N/A	#N/A	#N/A	#N/A	#N/A	#N/A	#N/A	#N/A	#N/A	#N/A	#N/A	#N/A	#N/A	#N/A	#N/A	#N/A	#N/A	#N/A	#N/A
12	L-lysine	C00047	Amino acids	147.113	0.609109	+	810806	941956	1205675	687814	1208704	957412	996504	1332846	931236	584747	659769	505249	94672.3	10430.7	61834.8	44870.8	58544.2	1116820	1263451	1155494
13	L-methionine	C00073	Amino acids	150.058	0.714967	+	4189453	3571371	3401157	1921551	2255524	1546685	1883464	2484754	1798210	617850	1373925	674695	27376.4	3647.17	0	0	0	3291592	4232512	4349736
14	L-phenylalanine	C00079	Amino acids	166.086	1.23752	+	2307670	1818369	1930105	974134	1306524	1306440	1164661	1741868	1277939	436862	227522	391849	43721.2	8741.42	30023	25394.7	23589.6	673220	816488	1005233
15	L-proline	C00148	Amino acids	116.07	0.68695	+	63135280	59509040	56518520	27381420	29024930	30115350	42313740	67634550	44973870	27773890	40166040	25429270	662431	377360	476439	0	389939	53723440	54460140	66252120
16	L-serine	C00065	Amino acids	106.05	0.655567	+	2474010	2356312	3048131	534750	1455787	812521	3683901	8263426	5218840	4222224	4022181	3657993	157378	42204.5	39153.9	34807.7	41629	2428619	2854286	3016865
17	L-threonine	C00188	Amino acids	120.065	0.660986	+	4201020	4290240	6035470	1256975	2355280	1480982	5801208	8956408	5899996	3830660	5169138	3077424	97228.7	24025.8	24234.5	25605.8	23193.7	4063415	4807236	5524298
18	L-tryptophan	C00078	Amino acids	205.097	1.72573	+	1816072	2132219	2008952	949977	916980	840772	967230	1105357	897276	313327	429340	354745	22105.6	0	0	0	0	1462175	1601843	1959152
19	L-tyrosine	C00082	Amino acids	182.081	0.714763	+	3709675	3140545	3124796	1839245	2131428	1530982	1894027	2272500	1803631	632048	1054080	716612	33423.4	0	0	10015.6	12108.5	3471245	4267434	4253638
20	L-valine	C00183	Amino acids	118.086	0.721526	+	13888440	12321670	10740220	7384056	8753402	8467511	6277228	9358784	9181833	5094748	6791500	4864658	1048521	1668073	0	0	876199	11941750	11482540	11729700
21	L-cystine	C00491	Amino acids	241.03	0.666831	+	20561.8	11145.1	25474.1	52721.2	30476	66706.5	35963.9	37436.3	20192.2	18518.1	14474.6	6669.88	0	0	0	0	0	33761.1	40176.9	52825.9
22	ATP	C00002	Nucleotides	505.988	0.529394	-	87868	89084.1	78783.6	10091	9575.93	14385.2	4965.5	16054.5	12723.4	28821.3	26090	4987.4	0	0	0	0	0	34065.2	40565	41271
23	ADP	C00008	Nucleotides	426.022	0.556	-	301752	487801	462227	33192	37751	67078	110714	167539	126510	268122	239589	79389.9	756.391	318.284	522.116	440.153	315.082	196991	210739	270949
24	AMP	C00020	Nucleotides	346.055	0.575279	-	6567314	11305610	10524790	1169878	929593	1232601	3895724	4772392	5732160	5987686	5777566	2643831	5871.79	0	0	320.873	359.993	6696596	4846270	4703340
25	dAMP	C00360	Nucleotides	#N/A	#N/A	#N/A	#N/A	#N/A	#N/A	#N/A	#N/A	#N/A	#N/A	#N/A	#N/A	#N/A	#N/A	#N/A	#N/A	#N/A	#N/A	#N/A	#N/A	#N/A	#N/A	#N/A
26	Adenosine	C00212	Nucleotides	268.103	0.715422	+	3182813	2056456	1955496	717760	276156	614561	1137252	1721249	1072620	748948	667790	846760	2437.78	3679.2	0	0	0	932108	1488786	1526964
27	Adenine	C00147	Nucleotides	136.062	0.7113	+	1513468	1116262	1086172	491741	358124	426594	1297742	1891308	1236963	1021028	1356747	1050097	71041.1	50974	14855.4	22654.4	35396.4	1051714	1319523	1276459
28	GTP	C00044	Nucleotides	#N/A	#N/A	#N/A	#N/A	#N/A	#N/A	#N/A	#N/A	#N/A	#N/A	#N/A	#N/A	#N/A	#N/A	#N/A	#N/A	#N/A	#N/A	#N/A	#N/A	#N/A	#N/A	#N/A
29	GDP	C00035	Nucleotides	442.017	0.5356	-	33276.4	37173.2	40888.2	5545.98	9710.18	12190.4	9381.14	11890.5	14763.7	32055.6	34479.9	9824.13	0	0	0	0	0	28677.5	18784.9	49378.3
30	GMP	C00144	Nucleotides	362.05	0.566982	-	1304376	2302103	1967571	506178	476709	546268	874485	1210739	1032807	1139618	1197420	472909	390.536	0	0	0	0	1410103	1194206	1564924
31	dGMP	C00362	Nucleotides	#N/A	#N/A	#N/A	#N/A	#N/A	#N/A	#N/A	#N/A	#N/A	#N/A	#N/A	#N/A	#N/A	#N/A	#N/A	#N/A	#N/A	#N/A	#N/A	#N/A	#N/A	#N/A	#N/A
32	Guanosine	C00387	Nucleotides	284.098	0.714241	+	657780	518989	519526	362761	465967	277147	443125	404930	333875	203080	260385	231357	0	558.479	0	0	0	589731	792900	741837
33	Guanine	C00242	Nucleotides	152.056	0.713261	+	4322556	4516096	4936354	3244795	5133502	3279354	1952031	3129855	2479461	1226760	1615180	1360863	23543.7	4714.4	0	0	0	4317366	5059592	4072663
34	CTP	C00063	Nucleotides	#N/A	#N/A	#N/A	#N/A	#N/A	#N/A	#N/A	#N/A	#N/A	#N/A	#N/A	#N/A	#N/A	#N/A	#N/A	#N/A	#N/A	#N/A	#N/A	#N/A	#N/A	#N/A	#N/A
35	CDP	C00112	Nucleotides	402.01	0.555041	-	39014.4	38944.3	19600.9	3107.8	2165.13	2758.08	3125.52	8308.66	3793.29	17610.6	12015.7	9151.1	0	0	339.32	0	0	10261.7	14461.8	25815.8
36	CMP	C00055	Nucleotides	322.044	0.531135	-	733306	860330	927675	113397	109827	112961	531664	596966	560093	968976	803174	428029	848.056	0	0	0	0	579425	559094	684834
37	dCMP	C00239	Nucleotides	#N/A	#N/A	#N/A	#N/A	#N/A	#N/A	#N/A	#N/A	#N/A	#N/A	#N/A	#N/A	#N/A	#N/A	#N/A	#N/A	#N/A	#N/A	#N/A	#N/A	#N/A	#N/A	#N/A
38	Cytidine	C00475	Nucleotides	244.092	0.699906	+	2930914	3038426	2761767	545166	877876	872384	1957360	3149675	2345006	1079240	1744528	951466	5947.33	1800.84	0	0	0	2114423	2200783	2483263
39	Cytosine	C00380	Nucleotides	112.05	0.705719	+	4453554	4566492	4210686	953109	1370160	1305346	2981567	4898804	3266958	1783488	2884159	1427964	17601.1	15282.3	13108.7	8236.78	12972.8	3293430	3587013	3792492
40	dTMP	C00364	Nucleotides	#N/A	#N/A	#N/A	#N/A	#N/A	#N/A	#N/A	#N/A	#N/A	#N/A	#N/A	#N/A	#N/A	#N/A	#N/A	#N/A	#N/A	#N/A	#N/A	#N/A	#N/A	#N/A	#N/A
41	Thymidine	C00214	Nucleotides	#N/A	#N/A	#N/A	#N/A	#N/A	#N/A	#N/A	#N/A	#N/A	#N/A	#N/A	#N/A	#N/A	#N/A	#N/A	#N/A	#N/A	#N/A	#N/A	#N/A	#N/A	#N/A	#N/A
42	Thymine	C00178	Nucleotides	125.034	0.579457	-	67512.1	73362	74899.3	35361.5	32237.5	38057.8	41489.7	36018.6	31660.2	31051.4	42858.9	27853.8	30008.1	21535.8	19573.6	26409.3	25601.8	35652.2	43492.6	46533.8
43	UTP	C00075	Nucleotides	#N/A	#N/A	#N/A	#N/A	#N/A	#N/A	#N/A	#N/A	#N/A	#N/A	#N/A	#N/A	#N/A	#N/A	#N/A	#N/A	#N/A	#N/A	#N/A	#N/A	#N/A	#N/A	#N/A
44	UDP	C00015	Nucleotides	402.994	0.533188	-	177294	221342	164179	18134.6	16813.8	28327.3	42419.2	53534.4	47356.2	86706.1	76133.5	48600.6	0	0	0	0	0	88670.4	95956.4	109497
45	UMP	C00105	Nucleotides	323.028	0.538788	-	3929634	4945966	5640342	1064816	897930	955016	2425703	2782265	2618112	4072283	3955617	1775829	3001.93	0	0	0	0	3908126	3583017	4421198
46	Uracil	C00106	Nucleotides	113.035	0.693005	+	1082238	1115019	852676	354819	627135	440648	979496	1213622	768435	428770	909863	397666	14764.5	2462.82	12979.2	14772.2	13141.4	746347	1127501	1221822
47	ITP	C00081	Nucleotides	#N/A	#N/A	#N/A	#N/A	#N/A	#N/A	#N/A	#N/A	#N/A	#N/A	#N/A	#N/A	#N/A	#N/A	#N/A	#N/A	#N/A	#N/A	#N/A	#N/A	#N/A	#N/A	#N/A
48	IDP	C00104	Nucleotides	#N/A	#N/A	#N/A	#N/A	#N/A	#N/A	#N/A	#N/A	#N/A	#N/A	#N/A	#N/A	#N/A	#N/A	#N/A	#N/A	#N/A	#N/A	#N/A	#N/A	#N/A	#N/A	#N/A
49	IMP	C00130	Nucleotides	349.054	0.876694	+	519915	548594	494675	46062.5	48641.5	50513.3	227311	505298	332204	165417	284211	135044	1873.29	0	0	0	0	291485	438016	405512
50	Inosine	C00294	Nucleotides	269.087	0.714306	+	1436771	1218704	1082798	524320	490248	282352	1915197	1189835	999446	515505	1059955	588315	5097.25	851.371	0	0	0	1333482	1575826	1610062
51	Hypoxanthine	C00262	Nucleotides	137.046	0.7144	+	27089380	28637370	23877700	13869420	16162910	10022370	28982620	26334760	20450960	12927430	24144720	13637750	137183	25910.3	11186.4	26840.3	24734.7	26559340	33138150	34564630
52	Xanthine	C00385	Nucleotides	#N/A	#N/A	#N/A	#N/A	#N/A	#N/A	#N/A	#N/A	#N/A	#N/A	#N/A	#N/A	#N/A	#N/A	#N/A	#N/A	#N/A	#N/A	#N/A	#N/A	#N/A	#N/A	#N/A
53	Allantoate	C00499	Nucleotides	#N/A	#N/A	#N/A	#N/A	#N/A	#N/A	#N/A	#N/A	#N/A	#N/A	#N/A	#N/A	#N/A	#N/A	#N/A	#N/A	#N/A	#N/A	#N/A	#N/A	#N/A	#N/A	#N/A
54	(S)(+)-Allantoin	C02350	Nucleotides	#N/A	#N/A	#N/A	#N/A	#N/A	#N/A	#N/A	#N/A	#N/A	#N/A	#N/A	#N/A	#N/A	#N/A	#N/A	#N/A	#N/A	#N/A	#N/A	#N/A	#N/A	#N/A	#N/A
55	5-Hydroxyisourate	C11821	Nucleotides	#N/A	#N/A	#N/A	#N/A	#N/A	#N/A	#N/A	#N/A	#N/A	#N/A	#N/A	#N/A	#N/A	#N/A	#N/A	#N/A	#N/A	#N/A	#N/A	#N/A	#N/A	#N/A	#N/A
56	Urate	C00366	Nucleotides	167.019	0.641517	-	36806.3	110595	47815.8	13194.5	4745.61	13170.3	5841.61	5241.81	5390.41	16744.8	17728.5	2828.77	3253.84	0	0	1441.13	1908.4	20078.2	15014.3	18038.5
57	3',5'-Cyclic AMP	C00575	Nucleotides	#N/A	#N/A	#N/A	#N/A	#N/A	#N/A	#N/A	#N/A	#N/A	#N/A	#N/A	#N/A	#N/A	#N/A	#N/A	#N/A	#N/A	#N/A	#N/A	#N/A	#N/A	#N/A	#N/A
58	2',3'-Cyclic CMP	C02354	Nucleotides	#N/A	#N/A	#N/A	#N/A	#N/A	#N/A	#N/A	#N/A	#N/A	#N/A	#N/A	#N/A	#N/A	#N/A	#N/A	#N/A	#N/A	#N/A	#N/A	#N/A	#N/A	#N/A	#N/A
59	3',5'-Cyclic IMP	C00943	Nucleotides	#N/A	#N/A	#N/A	#N/A	#N/A	#N/A	#N/A	#N/A	#N/A	#N/A	#N/A	#N/A	#N/A	#N/A	#N/A	#N/A	#N/A	#N/A	#N/A	#N/A	#N/A	#N/A	#N/A
60	Adenylyl sulfate	C00224	Nucleotides	#N/A	#N/A	#N/A	#N/A	#N/A	#N/A	#N/A	#N/A	#N/A	#N/A	#N/A	#N/A	#N/A	#N/A	#N/A	#N/A	#N/A	#N/A	#N/A	#N/A	#N/A	#N/A	#N/A
61	5'-Phosphoribosyl-N-formylglycinamide	C04376	Nucleotides	315.058	0.760588	+	2405813	3015641	3077117	654660	739216	727273	268547	280705	307641	24856.5	37669.5	29215.3	2186.24	0	0	0	0	1256947	1591893	1651110
62	5-6-Dihydrothymine	C00906	Nucleotides	129.066	0.681114	+	113570	117510	109561	190882	208402	215206	68779.4	92771.5	64183.4	51248.5	71190.6	44086.8	28780.4	20888.4	30837.2	29982.7	33816.7	160465	205580	177432
63	Pyridoxal	C00250	Nucleotides	#N/A	#N/A	#N/A	#N/A	#N/A	#N/A	#N/A	#N/A	#N/A	#N/A	#N/A	#N/A	#N/A	#N/A	#N/A	#N/A	#N/A	#N/A	#N/A	#N/A	#N/A	#N/A	#N/A
64	4-Pyridoxate	C00847	Nucleotides	#N/A	#N/A	#N/A	#N/A	#N/A	#N/A	#N/A	#N/A	#N/A	#N/A	#N/A	#N/A	#N/A	#N/A	#N/A	#N/A	#N/A	#N/A	#N/A	#N/A	#N/A	#N/A	#N/A
65	Pyridoxamine 5'-phosphate	C00647	Nucleotides	#N/A	#N/A	#N/A	#N/A	#N/A	#N/A	#N/A	#N/A	#N/A	#N/A	#N/A	#N/A	#N/A	#N/A	#N/A	#N/A	#N/A	#N/A	#N/A	#N/A	#N/A	#N/A	#N/A
66	Nicotinamide	C00153	Nucleotides	123.055	0.817272	+	17480470	16444200	20423310	9111768	8520990	10083980	7979972	10659110	12784410	5678974	8707223	5635898	174595	157686	141400	133619	156095	15557340	15919790	10880140
67	Nicotinate ribonucleotide	C01185	Nucleotides	#N/A	#N/A	#N/A	#N/A	#N/A	#N/A	#N/A	#N/A	#N/A	#N/A	#N/A	#N/A	#N/A	#N/A	#N/A	#N/A	#N/A	#N/A	#N/A	#N/A	#N/A	#N/A	#N/A
68	Adenylosuccinic acid	C03794	Nucleotides	462.066	0.510694	-	39917.6	91775.4	72449.2	1700.16	4536.89	7695.24	30664.8	54286.8	29326.8	57435.5	52175.8	7137.01	0	0	0	0	0	31699	37500.6	46348.8
69	5-Phosphoribosylamine	C03090	Nucleotides	#N/A	#N/A	#N/A	#N/A	#N/A	#N/A	#N/A	#N/A	#N/A	#N/A	#N/A	#N/A	#N/A	#N/A	#N/A	#N/A	#N/A	#N/A	#N/A	#N/A	#N/A	#N/A	#N/A
70	UDP-glucose	C00029	Nucleotides	565.047	0.519894	-	1469555	2596567	2053980	434557	355996	451008	1209255	1328403	1172677	1770412	1537251	745841	1844.52	0	0	0	0	1448579	1180240	1512127
71	ADP-D-ribose	C01882	Nucleotides	#N/A	#N/A	#N/A	#N/A	#N/A	#N/A	#N/A	#N/A	#N/A	#N/A	#N/A	#N/A	#N/A	#N/A	#N/A	#N/A	#N/A	#N/A	#N/A	#N/A	#N/A	#N/A	#N/A
72	Flavin mononucleotide	C00061	Nucleotides	#N/A	#N/A	#N/A	#N/A	#N/A	#N/A	#N/A	#N/A	#N/A	#N/A	#N/A	#N/A	#N/A	#N/A	#N/A	#N/A	#N/A	#N/A	#N/A	#N/A	#N/A	#N/A	#N/A
73	NADPH	C00005	Nucleotides	#N/A	#N/A	#N/A	#N/A	#N/A	#N/A	#N/A	#N/A	#N/A	#N/A	#N/A	#N/A	#N/A	#N/A	#N/A	#N/A	#N/A	#N/A	#N/A	#N/A	#N/A	#N/A	#N/A
74	NADP+	C00006	Nucleotides	#N/A	#N/A	#N/A	#N/A	#N/A	#N/A	#N/A	#N/A	#N/A	#N/A	#N/A	#N/A	#N/A	#N/A	#N/A	#N/A	#N/A	#N/A	#N/A	#N/A	#N/A	#N/A	#N/A
75	NAD+	C00003	Nucleotides	664.115	0.6902	+	300274	220750	220620	117724	120746	120230	325064	350463	451714	155134	272555	164979	1860.26	341.322	0	0	0	246321	285471	332202
76	NADH	C00004	Nucleotides	#N/A	#N/A	#N/A	#N/A	#N/A	#N/A	#N/A	#N/A	#N/A	#N/A	#N/A	#N/A	#N/A	#N/A	#N/A	#N/A	#N/A	#N/A	#N/A	#N/A	#N/A	#N/A	#N/A
77	Phosphate	C00009	Phosphates	96.968	0.562014	-	126432300	196918200	132675300	117654200	48157280	86828120	44140970	18554440	28184600	37697150	56861420	20239170	180520	9634.26	12259.2	19034.2	22226.6	101667000	96061380	103545600
78	Diphosphate	C00013	Phosphates	176.935	0.555611	-	15783380	27687920	15033980	11561280	3796568	8268868	4005476	1526932	2722692	3281731	4709788	1400458	0	1589.68	1314.49	0	0	11343060	9380721	11493720
79	D-Glucose	C00031	Glycolysis	179.055	0.657067	-	644725	841767	694011	935776	292660	750767	398878	211304	189392	252845	231962	128002	26097.2	10352.1	8368.14	6907.77	9515.53	655349	644858	555981
80	D-Glucose 6-phosphate	C00092	Glycolysis	259.022	0.535494	-	530520	747071	607357	285006	236422	212389	151767	121482	145456	188070	251946	89298.2	445.589	0	0	317.629	0	367235	353581	422193
81	D-Glucose 1-phosphate	C00103	Glycolysis/Glycogenolysis	#N/A	#N/A	#N/A	#N/A	#N/A	#N/A	#N/A	#N/A	#N/A	#N/A	#N/A	#N/A	#N/A	#N/A	#N/A	#N/A	#N/A	#N/A	#N/A	#N/A	#N/A	#N/A	#N/A
82	D-Fructose 6-phosphate	C00085	Glycolysis	#N/A	#N/A	#N/A	#N/A	#N/A	#N/A	#N/A	#N/A	#N/A	#N/A	#N/A	#N/A	#N/A	#N/A	#N/A	#N/A	#N/A	#N/A	#N/A	#N/A	#N/A	#N/A	#N/A
83	D-Fructose 1-6-bisphosphate	C00354	Glycolysis	338.988	0.521531	-	37126.3	82767.9	48447.5	43144.2	21308.1	26359.5	3112.4	9989.38	8220.19	13897	11384.9	3630.34	0	0	0	0	0	33167.3	26398.3	34645.8
84	D-Glyceraldehyde 3-phosphate/Glycerone phosphate	C00118	Glycolysis	168.989	0.539533	-	71582.8	119722	56558.3	24801.9	10136.3	16851	6735.56	11156.2	9928.06	5740.29	8424.99	4406.39	0	0	0	0	0	54400.3	44116.3	49441.6
85	1-3-Bisphosphoglycerate	C00236	Glycolysis	264.952	0.536473	-	0	0	0	13361.2	10475.1	10962.6	0	0	0	0	774.455	528.153	0	0	0	258.513	778.328	5891.22	6906.6	11371.8
86	2-3-Bisphosphoglycerate	C03339	Glycolysis	#N/A	#N/A	#N/A	#N/A	#N/A	#N/A	#N/A	#N/A	#N/A	#N/A	#N/A	#N/A	#N/A	#N/A	#N/A	#N/A	#N/A	#N/A	#N/A	#N/A	#N/A	#N/A	#N/A
87	2/3-Phospho-D-glycerate	C00631	Glycolysis	184.985	0.560084	-	236253	471849	127640	351302	184168	86865.4	10996.2	13291.3	20236.5	28508.5	62783.9	14762.6	359.495	0	1768.21	1032.6	0	170995	180508	223768
88	Phosphoenolpyruvate	C00074	Glycolysis	166.975	0.53465	-	19234.6	63890.9	14066.5	71804.9	30177	5444.09	935.405	1703.75	656.622	2119.69	13706.1	1562.8	0	0	0	0	0	30957	22375.2	31383.4
89	Pyruvate	C00022	Glycolysis	87.0072	0.566376	-	153602	201895	123390	100056	72051.9	66478.4	84965	61566.1	79594.6	84487.7	81640.6	55429.2	36041.6	48889.4	40366.4	37115.2	34487.6	108734	106463	112355
90	Lactate	C01432	Glycolysis	89.0229	0.568232	-	4722182	8410649	6950880	3169588	3800262	3391284	2195508	3299835	3070637	3314303	2835927	1668093	167852	0	0	100693	116470	4669216	4323654	5099670
91	Maltose	C00208	Other sugars	341.108	0.668143	-	22313.2	4266.17	7209.6	14624	5055.48	5987.66	18655.5	3774.42	228961	35060.6	45289.5	192701	6629.21	5708.1	2859.46	4145.53	5950.88	41659.4	34958.9	32883.5
92	Maltotriose	C01835	Other sugars	#N/A	#N/A	#N/A	#N/A	#N/A	#N/A	#N/A	#N/A	#N/A	#N/A	#N/A	#N/A	#N/A	#N/A	#N/A	#N/A	#N/A	#N/A	#N/A	#N/A	#N/A	#N/A	#N/A
93	Mannitol	C00392	Other sugars	181.071	0.687581	-	241891	347836	343975	569794	426254	434005	159372	67808.6	78501.9	142177	69975	103776	0	1600.57	1373.42	2859.41	2155.59	336358	341701	282143
94	Sorbitol	C00794	Other sugars	#N/A	#N/A	#N/A	#N/A	#N/A	#N/A	#N/A	#N/A	#N/A	#N/A	#N/A	#N/A	#N/A	#N/A	#N/A	#N/A	#N/A	#N/A	#N/A	#N/A	#N/A	#N/A	#N/A
95	D-Ribose	C00121	Other sugars	149.045	0.665155	-	25848	34092.3	12035	21977.4	14740.2	20876	9586.09	9129.31	14274.5	9234.98	9831.02	5725.94	0	4016.41	2960.51	5308.16	6049.76	15796.3	22552.3	19106
96	D-Rhamnose	C01684	Other sugars	#N/A	#N/A	#N/A	#N/A	#N/A	#N/A	#N/A	#N/A	#N/A	#N/A	#N/A	#N/A	#N/A	#N/A	#N/A	#N/A	#N/A	#N/A	#N/A	#N/A	#N/A	#N/A	#N/A
97	D-Fructose	C10906	Other sugars	#N/A	#N/A	#N/A	#N/A	#N/A	#N/A	#N/A	#N/A	#N/A	#N/A	#N/A	#N/A	#N/A	#N/A	#N/A	#N/A	#N/A	#N/A	#N/A	#N/A	#N/A	#N/A	#N/A
98	D-Arabitol	C01904	Other sugars	#N/A	#N/A	#N/A	#N/A	#N/A	#N/A	#N/A	#N/A	#N/A	#N/A	#N/A	#N/A	#N/A	#N/A	#N/A	#N/A	#N/A	#N/A	#N/A	#N/A	#N/A	#N/A	#N/A
99	Citrate	C00158	TCA cycle	191.019	0.564105	-	2217359	4324976	3137816	1069684	269526	568328	436516	654148	705922	1810818	1908738	240241	0	243.809	411.311	1163.18	1447.27	1771862	1873752	2602464
100	2-Oxoglutarate	C00026	TCA cycle	145.013	0.537642	-	51956.9	113967	53648.5	41215.2	14157.7	22491.4	7352.58	7693.77	8248.12	15582	8578.28	7565.35	0	319.139	350.69	334.342	0	46738.8	34878.3	39041.7
101	2-Oxoglutaramate	C00940	TCA cycle	#N/A	#N/A	#N/A	#N/A	#N/A	#N/A	#N/A	#N/A	#N/A	#N/A	#N/A	#N/A	#N/A	#N/A	#N/A	#N/A	#N/A	#N/A	#N/A	#N/A	#N/A	#N/A	#N/A
102	Succinate	C00042	TCA cycle	117.018	0.53866	-	739190	1501707	1079316	401418	336024	344418	676578	412292	485674	641807	618314	436286	0	11696.2	15665.1	31396.5	32769.1	818813	653795	742993
103	Fumarate	C00122	TCA cycle	115.004	0.567025	-	475304	936300	733212	163853	168421	196061	205681	214820	208215	446409	483255	151937	0	2888.89	3513.28	7152.94	7814.06	448370	384012	478933
104	Malate	C00149	TCA cycle	133.013	0.547861	-	5651884	11163390	8702799	2042836	1454688	2239446	1331872	1443980	1212624	2861289	3781736	825384	0	0	0	3111.79	1990.98	4714404	3869801	5179432
105	Oxaloacetate	C00036	TCA cycle	#N/A	#N/A	#N/A	#N/A	#N/A	#N/A	#N/A	#N/A	#N/A	#N/A	#N/A	#N/A	#N/A	#N/A	#N/A	#N/A	#N/A	#N/A	#N/A	#N/A	#N/A	#N/A	#N/A
106	Itaconate	C00490		129.018	0.588055	-	70539	112100	100280	35505.9	26713.5	34201	47897.8	46401.6	58608.6	95720.3	73660.1	39779.8	0	1554.62	2250.3	2274.65	2142.81	94845.7	66179.9	94856
107	2-Hydroxyglutarate/Citramalate	C02630	Alternative Carboxylic acids	147.029	0.558905	-	186741	418058	277068	74807.1	55800.2	78609.7	53984.3	35603.6	44121.3	111505	127934	38143.8	0	1012.68	1539.14	2241.74	1539.06	184084	151393	199060
108	6-Phospho-D-gluconate	C00345	Pentose Phosphate Pathway	275.017	0.530559	-	7247.2	35876.8	9354.42	4057.55	6062.93	2777.97	2992.49	1651.96	1957.25	1566.86	5526.23	587.814	0	385.719	0	0	0	9278.69	8514.19	11491.5
109	D-Glucono-1-5-lactone 6-phosphate	C01236	Pentose Phosphate Pathway	#N/A	#N/A	#N/A	#N/A	#N/A	#N/A	#N/A	#N/A	#N/A	#N/A	#N/A	#N/A	#N/A	#N/A	#N/A	#N/A	#N/A	#N/A	#N/A	#N/A	#N/A	#N/A	#N/A
110	D-Erythrose 4-phosphate	C00279	Pentose Phosphate Pathway	199	0.540019	-	16107.3	22552.3	26977.2	4556	7154.01	3316.14	5678.21	7768.82	9912.15	5529.01	5572.73	3405.46	0	0	0	0	0	8659.72	10370.3	6664.59
111	Sedoheptulose 1-phosphate	C06222	Pentose Phosphate Pathway	289.033	0.535681	-	335159	604042	674719	315645	404783	400796	314048	173178	279722	441216	354984	241034	0	0	0	0	0	494561	400264	494864
112	Sedoheptulose 7-phosphate	C05382	Pentose Phosphate Pathway	#N/A	#N/A	#N/A	#N/A	#N/A	#N/A	#N/A	#N/A	#N/A	#N/A	#N/A	#N/A	#N/A	#N/A	#N/A	#N/A	#N/A	#N/A	#N/A	#N/A	#N/A	#N/A	#N/A
113	alpha-D-Ribose 1-phosphate	C00620	Pentose Phosphate Pathway	229.011	0.533625	-	956731	1337984	1057538	752430	317664	225547	435728	305780	416319	523828	660744	364375	0	0	0	0	0	801556	722218	881976
114	Pentose phosphates (isobars)	C00199	Pentose Phosphate Pathway	#N/A	#N/A	#N/A	#N/A	#N/A	#N/A	#N/A	#N/A	#N/A	#N/A	#N/A	#N/A	#N/A	#N/A	#N/A	#N/A	#N/A	#N/A	#N/A	#N/A	#N/A	#N/A	#N/A
115	5-Phospho-alpha-D-ribose 1-diphosphate	C00119	Pentose Phosphate Pathway	388.944	0.527388	-	43435.2	64526.2	40248.4	19527	12659.1	12729.7	2217.07	2018.17	1109.73	7286.96	8369.44	967.575	0	0	0	0	0	19610.2	19725.6	20470
116	Glutathione	C00051	GSH homeostasis	308.09	0.715439	+	30915860	26511050	24408080	6492134	7413016	6023870	35480920	37236480	27826030	15856690	19740500	17730240	36905.1	370.775	0	0	0	26032790	34911140	32998390
117	Glutathione disulfide	C00127	GSH homeostasis	613.158	0.800894	+	12760.6	13028.2	14280.2	1012.99	2330.17	2691.32	5480.85	15348.8	9115.77	3628.2	6402.04	1805.5	0	0	0	0	0	7386.95	7794.96	12568.5
118	5-Oxoproline	C01879	GSH homeostasis	130.05	0.66391	+	8570523	7775120	11144570	3528033	6486710	4559926	12969060	20859180	11789120	10264380	15339440	11673720	282759	70434.2	71132.7	81097.6	76507	8924645	11117680	10064570
119	S-Glutathionyl-L-cysteine	C05526	GSH homeostasis	425.08	0.567281	-	27201.6	46312.3	31888.9	3744.64	1535.28	3331.75	4942.04	9955.49	12960.6	8185.82	6295.34	5710.37	0	0	0	0	0	22395.9	23756.8	24708.2
120	Cys-Gly	C01419	GSH homeostasis	179.048	0.712994	+	241699	268535	267145	74337	51237.9	66547.4	363411	402329	311127	161999	281912	203554	0	0	0	0	0	281715	344779	319242
121	Ascorbate	C00072	GSH homeostasis	#N/A	#N/A	#N/A	#N/A	#N/A	#N/A	#N/A	#N/A	#N/A	#N/A	#N/A	#N/A	#N/A	#N/A	#N/A	#N/A	#N/A	#N/A	#N/A	#N/A	#N/A	#N/A	#N/A
122	Dehydroascorbate	C05422	GSH homeostasis	#N/A	#N/A	#N/A	#N/A	#N/A	#N/A	#N/A	#N/A	#N/A	#N/A	#N/A	#N/A	#N/A	#N/A	#N/A	#N/A	#N/A	#N/A	#N/A	#N/A	#N/A	#N/A	#N/A
123	gamma-L-Glutamyl-L-cysteine	C00669	Gamma-glutamyls	251.069	0.742038	+	34557.6	33072.1	21866.6	6221.8	5361.73	3884.15	22772.2	7667.87	18242	10236	11234.1	5745.21	1746.6	0	0	0	0	17593	32133.3	17176.8
124	gamma-Glutamyl-Se-methylselenocysteine	C05695	Gamma-glutamyls	#N/A	#N/A	#N/A	#N/A	#N/A	#N/A	#N/A	#N/A	#N/A	#N/A	#N/A	#N/A	#N/A	#N/A	#N/A	#N/A	#N/A	#N/A	#N/A	#N/A	#N/A	#N/A	#N/A
125	gamma-L-Glutamyl-D-alanine	C03738	Gamma-glutamyls	219.097	0.690306	+	37153.7	22228.6	16282.4	15504.3	6868.72	13568.6	31466.3	18044.4	17783.2	11985.8	7128.31	7917.19	0	458.469	0	0	0	26107.3	31618.4	20308.8
126	gamma-Glutamyl-gamma-aminobutyrate	C15767	Gamma-glutamyls	#N/A	#N/A	#N/A	#N/A	#N/A	#N/A	#N/A	#N/A	#N/A	#N/A	#N/A	#N/A	#N/A	#N/A	#N/A	#N/A	#N/A	#N/A	#N/A	#N/A	#N/A	#N/A	#N/A
127	L-gamma-Glutamyl-L-hypoglycin	C08280	Gamma-glutamyls	#N/A	#N/A	#N/A	#N/A	#N/A	#N/A	#N/A	#N/A	#N/A	#N/A	#N/A	#N/A	#N/A	#N/A	#N/A	#N/A	#N/A	#N/A	#N/A	#N/A	#N/A	#N/A	#N/A
128	Bis-gamma-glutamylcystine	C03646	Gamma-glutamyls	#N/A	#N/A	#N/A	#N/A	#N/A	#N/A	#N/A	#N/A	#N/A	#N/A	#N/A	#N/A	#N/A	#N/A	#N/A	#N/A	#N/A	#N/A	#N/A	#N/A	#N/A	#N/A	#N/A
129	gamma-L-Glutamylputrescine	C15699	Gamma-glutamyls	#N/A	#N/A	#N/A	#N/A	#N/A	#N/A	#N/A	#N/A	#N/A	#N/A	#N/A	#N/A	#N/A	#N/A	#N/A	#N/A	#N/A	#N/A	#N/A	#N/A	#N/A	#N/A	#N/A
130	(5-L-Glutamyl)-L-glutamine	C05283	Gamma-glutamyls	#N/A	#N/A	#N/A	#N/A	#N/A	#N/A	#N/A	#N/A	#N/A	#N/A	#N/A	#N/A	#N/A	#N/A	#N/A	#N/A	#N/A	#N/A	#N/A	#N/A	#N/A	#N/A	#N/A
131	5-L-Glutamyl-taurine	C05844	Gamma-glutamyls	#N/A	#N/A	#N/A	#N/A	#N/A	#N/A	#N/A	#N/A	#N/A	#N/A	#N/A	#N/A	#N/A	#N/A	#N/A	#N/A	#N/A	#N/A	#N/A	#N/A	#N/A	#N/A	#N/A
132	L-Homocysteine	C00155	Serine biosynthesis and one-carbon metabolism	#N/A	#N/A	#N/A	#N/A	#N/A	#N/A	#N/A	#N/A	#N/A	#N/A	#N/A	#N/A	#N/A	#N/A	#N/A	#N/A	#N/A	#N/A	#N/A	#N/A	#N/A	#N/A	#N/A
133	Cystathionine	C00542	Serine biosynthesis and one-carbon metabolism	#N/A	#N/A	#N/A	#N/A	#N/A	#N/A	#N/A	#N/A	#N/A	#N/A	#N/A	#N/A	#N/A	#N/A	#N/A	#N/A	#N/A	#N/A	#N/A	#N/A	#N/A	#N/A	#N/A
134	Dimethylglycine	C01026	Serine biosynthesis and one-carbon metabolism	104.07	0.67538	+	295747	276612	311254	187964	235408	188899	855394	1048558	790093	467001	639405	444330	91362.5	98480.2	127820	0	113209	572489	631783	645202
135	Phosphoserine	C02532	Serine biosynthesis and one-carbon metabolism	186.017	0.670411	+	37226.2	46777.8	109519	11930.1	35922.2	12602.2	95064.1	161627	151950	56639.3	110656	65874.5	11413.3	0	0	4352.82	0	80820.8	105826	96520.2
136	3-Phosphonooxypyruvate	C03232	Serine biosynthesis and one-carbon metabolism	#N/A	#N/A	#N/A	#N/A	#N/A	#N/A	#N/A	#N/A	#N/A	#N/A	#N/A	#N/A	#N/A	#N/A	#N/A	#N/A	#N/A	#N/A	#N/A	#N/A	#N/A	#N/A	#N/A
137	S-Adenosyl-L-homocysteine	C00021	Serine biosynthesis and one-carbon metabolism	385.128	0.712319	+	146610	146386	144777	38531.7	37576.5	41777	146633	196738	163082	60624.6	110850	81588.8	0	0	0	0	0	111415	127090	153304
138	S-Adenosyl-L-methionine	C00019	Serine biosynthesis and one-carbon metabolism	399.144	0.657624	+	138706	151989	132864	3515.93	13076	20199.2	89395.3	126345	90393.7	63978.6	63302.4	45840.5	0	621.837	0	0	0	98255.9	100178	103272
139	Sarcosine	C00213	Serine biosynthesis and one-carbon metabolism	#N/A	#N/A	#N/A	#N/A	#N/A	#N/A	#N/A	#N/A	#N/A	#N/A	#N/A	#N/A	#N/A	#N/A	#N/A	#N/A	#N/A	#N/A	#N/A	#N/A	#N/A	#N/A	#N/A
140	Folate	C00504	Folate pool (One carbon metabolism)	#N/A	#N/A	#N/A	#N/A	#N/A	#N/A	#N/A	#N/A	#N/A	#N/A	#N/A	#N/A	#N/A	#N/A	#N/A	#N/A	#N/A	#N/A	#N/A	#N/A	#N/A	#N/A	#N/A
141	5-10-Methenyltetrahydrofolate	C00445	Folate pool (One carbon metabolism)	#N/A	#N/A	#N/A	#N/A	#N/A	#N/A	#N/A	#N/A	#N/A	#N/A	#N/A	#N/A	#N/A	#N/A	#N/A	#N/A	#N/A	#N/A	#N/A	#N/A	#N/A	#N/A	#N/A
142	10-Formyldihydrofolate	C03204	Folate pool (One carbon metabolism)	#N/A	#N/A	#N/A	#N/A	#N/A	#N/A	#N/A	#N/A	#N/A	#N/A	#N/A	#N/A	#N/A	#N/A	#N/A	#N/A	#N/A	#N/A	#N/A	#N/A	#N/A	#N/A	#N/A
143	Tetrahydrofolate	C00101	Folate pool (One carbon metabolism)	#N/A	#N/A	#N/A	#N/A	#N/A	#N/A	#N/A	#N/A	#N/A	#N/A	#N/A	#N/A	#N/A	#N/A	#N/A	#N/A	#N/A	#N/A	#N/A	#N/A	#N/A	#N/A	#N/A
144	10-Formyltetrahydrofolate	C00234	Folate pool (One carbon metabolism)	#N/A	#N/A	#N/A	#N/A	#N/A	#N/A	#N/A	#N/A	#N/A	#N/A	#N/A	#N/A	#N/A	#N/A	#N/A	#N/A	#N/A	#N/A	#N/A	#N/A	#N/A	#N/A	#N/A
145	Dihydrofolate	C00415	Folate pool (One carbon metabolism)	#N/A	#N/A	#N/A	#N/A	#N/A	#N/A	#N/A	#N/A	#N/A	#N/A	#N/A	#N/A	#N/A	#N/A	#N/A	#N/A	#N/A	#N/A	#N/A	#N/A	#N/A	#N/A	#N/A
146	L-Homoserine	C00263	Serine biosynthesis and one-carbon metabolism	#N/A	#N/A	#N/A	#N/A	#N/A	#N/A	#N/A	#N/A	#N/A	#N/A	#N/A	#N/A	#N/A	#N/A	#N/A	#N/A	#N/A	#N/A	#N/A	#N/A	#N/A	#N/A	#N/A
147	3-Phosphonopyruvate	C02798	Serine biosynthesis and one-carbon metabolism	#N/A	#N/A	#N/A	#N/A	#N/A	#N/A	#N/A	#N/A	#N/A	#N/A	#N/A	#N/A	#N/A	#N/A	#N/A	#N/A	#N/A	#N/A	#N/A	#N/A	#N/A	#N/A	#N/A
148	Ornithine	C01602	Urea cycle	133.097	0.615986	+	816695	861399	1016144	1131868	1660423	1288512	787414	987336	698151	621824	675365	521838	94346.7	12644.6	23796.3	30832.4	32176.5	1044230	1330254	1185557
149	L-Citrulline	C00327	Urea cycle	#N/A	#N/A	#N/A	#N/A	#N/A	#N/A	#N/A	#N/A	#N/A	#N/A	#N/A	#N/A	#N/A	#N/A	#N/A	#N/A	#N/A	#N/A	#N/A	#N/A	#N/A	#N/A	#N/A
150	Argininosuccinate	C03406	Urea cycle	#N/A	#N/A	#N/A	#N/A	#N/A	#N/A	#N/A	#N/A	#N/A	#N/A	#N/A	#N/A	#N/A	#N/A	#N/A	#N/A	#N/A	#N/A	#N/A	#N/A	#N/A	#N/A	#N/A
151	Cadaverine	C01672	Polyamines	#N/A	#N/A	#N/A	#N/A	#N/A	#N/A	#N/A	#N/A	#N/A	#N/A	#N/A	#N/A	#N/A	#N/A	#N/A	#N/A	#N/A	#N/A	#N/A	#N/A	#N/A	#N/A	#N/A
152	Putrescine	C00134	Polyamines	89.1072	0.612822	+	62327.2	70379.7	48358.8	95476.2	2860.02	16594.6	1006566	144225	200694	97455.1	220572	211420	3552.58	0	0	2724.69	0	332818	304018	311303
153	Spermidine	C00315	Polyamines	146.165	0.583845	+	1052779	1194720	561967	486023	423808	420231	276442	1006686	751125	489176	1133051	724824	31083.3	0	319464	145961	103784	754062	1036356	1180038
154	Spermine	C00750	Polyamines	203.223	0.581745	+	49584.3	44394.4	63367.5	84886.9	334529	104031	11875	203063	185395	101954	350497	161532	6338.7	0	28909.7	19980.7	25153.8	156540	232753	232330
155	N-Acetylneuraminate	C00270	Aminosugars	308.098	0.558642	-	10957	17530.7	11177.7	13373.8	20469.4	19224.7	10655	4012.76	15272.6	1862.26	5768.41	3340.98	0	3150.94	2744.14	3040.72	1556.36	8849.67	9085.14	8700.22
156	N-Glycoloyl-neuraminate	C03410	Aminosugars	326.107	0.751241	+	139216	130496	171404	49818.2	70687.8	55835.7	77662.9	90469.7	84214.8	34875.4	44696.2	43386.9	1519.47	0	0	0	0	91495.3	105350	149520
157	alpha-D-Glucosamine 1-phosphate	C06156	Aminosugars	260.053	0.702225	+	83904.2	76354.2	75841	53950.6	71989.1	67502	40766.5	56866	47045.8	27113.8	30818.8	26984.8	0	0	0	0	0	59172.6	78529.3	72007.6
158	D-Glucosamine	C00329	Aminosugars	#N/A	#N/A	#N/A	#N/A	#N/A	#N/A	#N/A	#N/A	#N/A	#N/A	#N/A	#N/A	#N/A	#N/A	#N/A	#N/A	#N/A	#N/A	#N/A	#N/A	#N/A	#N/A	#N/A
159	L-Arabinose	C00259	Aminosugars	#N/A	#N/A	#N/A	#N/A	#N/A	#N/A	#N/A	#N/A	#N/A	#N/A	#N/A	#N/A	#N/A	#N/A	#N/A	#N/A	#N/A	#N/A	#N/A	#N/A	#N/A	#N/A	#N/A
160	1-4-beta-D-Xylan	C02352	Aminosugars	#N/A	#N/A	#N/A	#N/A	#N/A	#N/A	#N/A	#N/A	#N/A	#N/A	#N/A	#N/A	#N/A	#N/A	#N/A	#N/A	#N/A	#N/A	#N/A	#N/A	#N/A	#N/A	#N/A
161	UDP-N-acetyl-D-glucosamine	C00043	Aminosugars	606.074	0.517693	-	1411366	2702304	2210531	405283	407594	477232	1710880	1898256	1708740	1180778	1892484	962745	0	0	0	0	0	1964906	1440968	1684577
162	CMP-N-acetylneuraminate	C00128	Aminosugars	613.14	0.528094	-	3601.73	3835.86	2889.74	3186.19	2546.94	3410.3	8230.87	10001.2	6065.08	10037.7	7402.85	5330.41	0	0	0	0	322.596	3979.69	3917.27	6181.97
163	beta-L-Arabinose 1-phosphate	C03906	Aminosugars	#N/A	#N/A	#N/A	#N/A	#N/A	#N/A	#N/A	#N/A	#N/A	#N/A	#N/A	#N/A	#N/A	#N/A	#N/A	#N/A	#N/A	#N/A	#N/A	#N/A	#N/A	#N/A	#N/A
164	Glycolate	C00160	Aminosugars	#N/A	#N/A	#N/A	#N/A	#N/A	#N/A	#N/A	#N/A	#N/A	#N/A	#N/A	#N/A	#N/A	#N/A	#N/A	#N/A	#N/A	#N/A	#N/A	#N/A	#N/A	#N/A	#N/A
165	Homocarnosine	C00884	Arginine and proline metabolism	#N/A	#N/A	#N/A	#N/A	#N/A	#N/A	#N/A	#N/A	#N/A	#N/A	#N/A	#N/A	#N/A	#N/A	#N/A	#N/A	#N/A	#N/A	#N/A	#N/A	#N/A	#N/A	#N/A
166	Carnosine	C00386	Arginine and proline metabolism	#N/A	#N/A	#N/A	#N/A	#N/A	#N/A	#N/A	#N/A	#N/A	#N/A	#N/A	#N/A	#N/A	#N/A	#N/A	#N/A	#N/A	#N/A	#N/A	#N/A	#N/A	#N/A	#N/A
167	5-Guanidino-2-oxopentanoate	C03771	Arginine and proline metabolism	#N/A	#N/A	#N/A	#N/A	#N/A	#N/A	#N/A	#N/A	#N/A	#N/A	#N/A	#N/A	#N/A	#N/A	#N/A	#N/A	#N/A	#N/A	#N/A	#N/A	#N/A	#N/A	#N/A
168	Phosphocreatine	C02305	Arginine and proline metabolism	#N/A	#N/A	#N/A	#N/A	#N/A	#N/A	#N/A	#N/A	#N/A	#N/A	#N/A	#N/A	#N/A	#N/A	#N/A	#N/A	#N/A	#N/A	#N/A	#N/A	#N/A	#N/A	#N/A
169	Creatine	C00300	Arginine and proline metabolism	132.077	0.679043	+	2226091	2155743	1694315	3278614	3057527	3091002	1105297	1135318	979363	521175	808811	551574	102216	99129.8	28755.6	39977	38868	2372276	2559108	2896328
170	Creatinine	C00791	Arginine and proline metabolism	114.066	0.672443	+	691286	647885	698665	534076	444251	558769	510320	515193	472309	263311	374837	325376	59207.6	41653.2	34988.7	33021.1	38442.3	859778	789616	780205
171	4-Acetamidobutanoate	C02946	Arginine and proline metabolism	#N/A	#N/A	#N/A	#N/A	#N/A	#N/A	#N/A	#N/A	#N/A	#N/A	#N/A	#N/A	#N/A	#N/A	#N/A	#N/A	#N/A	#N/A	#N/A	#N/A	#N/A	#N/A	#N/A
172	N-Acetyl-L-citrulline	C15532	Arginine and proline metabolism	#N/A	#N/A	#N/A	#N/A	#N/A	#N/A	#N/A	#N/A	#N/A	#N/A	#N/A	#N/A	#N/A	#N/A	#N/A	#N/A	#N/A	#N/A	#N/A	#N/A	#N/A	#N/A	#N/A
173	N-Acetylornithine	C00437	Arginine and proline metabolism	173.092	0.691026	-	72230.7	118514	94120.3	26289.2	27464.6	28015.2	53336.8	41885.6	42826.3	31845.5	34798.4	22249.9	0	1608.98	573.469	547.674	910.726	55768.2	58643.6	59463.6
174	N-Succinyl-L-citrulline	C18048	Arginine and proline metabolism	#N/A	#N/A	#N/A	#N/A	#N/A	#N/A	#N/A	#N/A	#N/A	#N/A	#N/A	#N/A	#N/A	#N/A	#N/A	#N/A	#N/A	#N/A	#N/A	#N/A	#N/A	#N/A	#N/A
175	Guanidinoacetate	C00581	Arginine and proline metabolism	#N/A	#N/A	#N/A	#N/A	#N/A	#N/A	#N/A	#N/A	#N/A	#N/A	#N/A	#N/A	#N/A	#N/A	#N/A	#N/A	#N/A	#N/A	#N/A	#N/A	#N/A	#N/A	#N/A
176	trans-4-Hydroxy-L-proline	C01157	Arginine and proline metabolism	132.065	0.67231	+	7791878	7679994	11828990	2536813	4293873	2677454	21409680	35465380	21700600	11454430	16930760	12482700	236036	38195.4	112022	102703	114372	12360860	12604220	14273650
177	N-Succinyl-L-glutamate	C05931	Arginine and proline metabolism	#N/A	#N/A	#N/A	#N/A	#N/A	#N/A	#N/A	#N/A	#N/A	#N/A	#N/A	#N/A	#N/A	#N/A	#N/A	#N/A	#N/A	#N/A	#N/A	#N/A	#N/A	#N/A	#N/A
178	N-Succinyl-L-glutamate 5-semialdehyde	C05932	Arginine and proline metabolism	#N/A	#N/A	#N/A	#N/A	#N/A	#N/A	#N/A	#N/A	#N/A	#N/A	#N/A	#N/A	#N/A	#N/A	#N/A	#N/A	#N/A	#N/A	#N/A	#N/A	#N/A	#N/A	#N/A
179	5-Aminopentanoate	C00431	Arginine and proline metabolism	#N/A	#N/A	#N/A	#N/A	#N/A	#N/A	#N/A	#N/A	#N/A	#N/A	#N/A	#N/A	#N/A	#N/A	#N/A	#N/A	#N/A	#N/A	#N/A	#N/A	#N/A	#N/A	#N/A
180	L-1-Pyrroline-3-hydroxy-5-carboxylate	C04281	Arginine and proline metabolism	#N/A	#N/A	#N/A	#N/A	#N/A	#N/A	#N/A	#N/A	#N/A	#N/A	#N/A	#N/A	#N/A	#N/A	#N/A	#N/A	#N/A	#N/A	#N/A	#N/A	#N/A	#N/A	#N/A
181	Aminofructose 6-phosphate	C12214	Arginine and proline metabolism	#N/A	#N/A	#N/A	#N/A	#N/A	#N/A	#N/A	#N/A	#N/A	#N/A	#N/A	#N/A	#N/A	#N/A	#N/A	#N/A	#N/A	#N/A	#N/A	#N/A	#N/A	#N/A	#N/A
182	Pantothenol	C00864	Panthothenate metabolism	220.118	1.53045	+	3211207	3538197	2981915	1566059	1347722	1632387	1577692	1822284	1574565	727652	801163	757794	11034.9	2340.31	0	0	3508.62	1465744	1852968	2084382
183	5-6-Dihydrouracil	C00429	Panthothenate metabolism	113.034	0.6503	-	555540	790574	656786	127148	146535	156305	462380	580878	460158	489011	512814	263002	0	44638.7	40879.7	40252.3	46720.7	376961	534408	485295
184	Pantetheine	C00831	Panthothenate metabolism	#N/A	#N/A	#N/A	#N/A	#N/A	#N/A	#N/A	#N/A	#N/A	#N/A	#N/A	#N/A	#N/A	#N/A	#N/A	#N/A	#N/A	#N/A	#N/A	#N/A	#N/A	#N/A	#N/A
185	Pantetheine 4--phosphate	C01134	Panthothenate metabolism	359.103	1.70243	+	78817.5	79994.8	57213.4	63143	51845.5	35634.5	79031.1	108200	110672	44509.3	96112.5	38771.6	0	0	0	0	0	82843.5	103161	115187
186	D-4--Phosphopantothenate	C03492	Panthothenate metabolism	#N/A	#N/A	#N/A	#N/A	#N/A	#N/A	#N/A	#N/A	#N/A	#N/A	#N/A	#N/A	#N/A	#N/A	#N/A	#N/A	#N/A	#N/A	#N/A	#N/A	#N/A	#N/A	#N/A
187	Taurine	C00245	Sulfur metabolism	124.006	0.650999	-	22716860	41214880	32564840	16354250	13379720	15772070	10046250	10606260	9404429	8873253	8189710	5264054	0	693.553	0	0	896.273	20723840	21645400	21212550
188	Hypotaurine	C00519	Sulfur metabolism	108.011	0.659349	-	160661	202836	298607	133967	146617	176616	77493.2	87420.3	110364	82496.1	84059.3	35661.6	0	3067.33	8373.46	732.471	288.322	165004	185807	147934
189	3-Sulfino-L-alanine	C00606	Sulfur metabolism	152.001	0.583323	-	38151.5	44362.9	35102.2	22067.4	26875.2	21345.2	39017.8	53944.6	68333	41705.8	29589.3	34965.9	0	1453.97	796.427	530.192	868.301	37512.1	42018.5	47045.7
190	Mercaptopyruvate	C00957	Sulfur metabolism	#N/A	#N/A	#N/A	#N/A	#N/A	#N/A	#N/A	#N/A	#N/A	#N/A	#N/A	#N/A	#N/A	#N/A	#N/A	#N/A	#N/A	#N/A	#N/A	#N/A	#N/A	#N/A	#N/A
191	Thiocysteine	C01962	Sulfur metabolism	#N/A	#N/A	#N/A	#N/A	#N/A	#N/A	#N/A	#N/A	#N/A	#N/A	#N/A	#N/A	#N/A	#N/A	#N/A	#N/A	#N/A	#N/A	#N/A	#N/A	#N/A	#N/A	#N/A
192	Thiosulfate	C00320	Sulfur metabolism	#N/A	#N/A	#N/A	#N/A	#N/A	#N/A	#N/A	#N/A	#N/A	#N/A	#N/A	#N/A	#N/A	#N/A	#N/A	#N/A	#N/A	#N/A	#N/A	#N/A	#N/A	#N/A	#N/A
193	2S-5S-Methionine sulfoximine	C03829	Sulfur metabolism	#N/A	#N/A	#N/A	#N/A	#N/A	#N/A	#N/A	#N/A	#N/A	#N/A	#N/A	#N/A	#N/A	#N/A	#N/A	#N/A	#N/A	#N/A	#N/A	#N/A	#N/A	#N/A	#N/A
194	L-Selenomethionine	C05335	Sulfur metabolism	#N/A	#N/A	#N/A	#N/A	#N/A	#N/A	#N/A	#N/A	#N/A	#N/A	#N/A	#N/A	#N/A	#N/A	#N/A	#N/A	#N/A	#N/A	#N/A	#N/A	#N/A	#N/A	#N/A
195	3-Sulfocatechol	C06336	Sulfur metabolism	#N/A	#N/A	#N/A	#N/A	#N/A	#N/A	#N/A	#N/A	#N/A	#N/A	#N/A	#N/A	#N/A	#N/A	#N/A	#N/A	#N/A	#N/A	#N/A	#N/A	#N/A	#N/A	#N/A
196	L-Cysteate	C00506	Sulfur metabolism	#N/A	#N/A	#N/A	#N/A	#N/A	#N/A	#N/A	#N/A	#N/A	#N/A	#N/A	#N/A	#N/A	#N/A	#N/A	#N/A	#N/A	#N/A	#N/A	#N/A	#N/A	#N/A	#N/A
197	(R)-S-Lactoylglutathione	C03451	Sulfur metabolism	378.097	0.536346	-	23332	35995.3	36355.6	10426.7	7794.52	16036.7	750.323	1064.25	862.594	0	0	0	0	0	0	0	0	7043.36	9766.66	10147.9
198	L-Methionine S-oxide	C02989	Sulfur metabolism	164.038	0.657937	-	50678.8	82996.6	78441.7	19098	17047.5	14775.7	41356.9	48433.9	40375.3	30137.7	30575.6	25264.2	0	0	0	0	0	57170.8	49955.2	47695.3
199	5-Hydroxyindoleacetate	C05635	Indole and Tryptophan	190.052	0.649552	-	99514.7	197487	159814	41247.5	59390.6	55537.4	60319.5	69634	60015.6	35861.9	43526.2	18722.8	0	386.788	379.592	527.252	415.522	106661	84197.7	92988.5
200	3-methyldioxyindole	C05834	Indole and Tryptophan	#N/A	#N/A	#N/A	#N/A	#N/A	#N/A	#N/A	#N/A	#N/A	#N/A	#N/A	#N/A	#N/A	#N/A	#N/A	#N/A	#N/A	#N/A	#N/A	#N/A	#N/A	#N/A	#N/A
201	Indole	C00463	Indole and Tryptophan	#N/A	#N/A	#N/A	#N/A	#N/A	#N/A	#N/A	#N/A	#N/A	#N/A	#N/A	#N/A	#N/A	#N/A	#N/A	#N/A	#N/A	#N/A	#N/A	#N/A	#N/A	#N/A	#N/A
202	Indole-3-acetaldehyde	C00637	Indole and Tryptophan	#N/A	#N/A	#N/A	#N/A	#N/A	#N/A	#N/A	#N/A	#N/A	#N/A	#N/A	#N/A	#N/A	#N/A	#N/A	#N/A	#N/A	#N/A	#N/A	#N/A	#N/A	#N/A	#N/A
203	Indole-3-acetate	C00954	Indole and Tryptophan	#N/A	#N/A	#N/A	#N/A	#N/A	#N/A	#N/A	#N/A	#N/A	#N/A	#N/A	#N/A	#N/A	#N/A	#N/A	#N/A	#N/A	#N/A	#N/A	#N/A	#N/A	#N/A	#N/A
204	Indolepyruvate	C00331	Indole and Tryptophan	#N/A	#N/A	#N/A	#N/A	#N/A	#N/A	#N/A	#N/A	#N/A	#N/A	#N/A	#N/A	#N/A	#N/A	#N/A	#N/A	#N/A	#N/A	#N/A	#N/A	#N/A	#N/A	#N/A
205	Indoxyl	C05658	Indole and Tryptophan	#N/A	#N/A	#N/A	#N/A	#N/A	#N/A	#N/A	#N/A	#N/A	#N/A	#N/A	#N/A	#N/A	#N/A	#N/A	#N/A	#N/A	#N/A	#N/A	#N/A	#N/A	#N/A	#N/A
206	6-Hydroxykynurenic acid	C08480	Indole and Tryptophan	#N/A	#N/A	#N/A	#N/A	#N/A	#N/A	#N/A	#N/A	#N/A	#N/A	#N/A	#N/A	#N/A	#N/A	#N/A	#N/A	#N/A	#N/A	#N/A	#N/A	#N/A	#N/A	#N/A
207	L-Tryptophanamide	C00977	Indole and Tryptophan	#N/A	#N/A	#N/A	#N/A	#N/A	#N/A	#N/A	#N/A	#N/A	#N/A	#N/A	#N/A	#N/A	#N/A	#N/A	#N/A	#N/A	#N/A	#N/A	#N/A	#N/A	#N/A	#N/A
208	kynurenine	C00328	Indole and Tryptophan	#N/A	#N/A	#N/A	#N/A	#N/A	#N/A	#N/A	#N/A	#N/A	#N/A	#N/A	#N/A	#N/A	#N/A	#N/A	#N/A	#N/A	#N/A	#N/A	#N/A	#N/A	#N/A	#N/A
209	quinolinic acid	C03722	Indole and Tryptophan	#N/A	#N/A	#N/A	#N/A	#N/A	#N/A	#N/A	#N/A	#N/A	#N/A	#N/A	#N/A	#N/A	#N/A	#N/A	#N/A	#N/A	#N/A	#N/A	#N/A	#N/A	#N/A	#N/A
210	N-formyl kynurenine	C02700	Indole and Tryptophan	#N/A	#N/A	#N/A	#N/A	#N/A	#N/A	#N/A	#N/A	#N/A	#N/A	#N/A	#N/A	#N/A	#N/A	#N/A	#N/A	#N/A	#N/A	#N/A	#N/A	#N/A	#N/A	#N/A
211	Anthranilate	C00108	Indole and Tryptophan	138.055	0.727715	+	102356	87193.4	64380.7	61253.5	45214.1	48110.3	56125.5	85890.6	79726.8	52055.2	38445.1	46132.1	0	6840.19	14430.1	24483.8	17136.5	57783.6	59355.4	56945.1
212	Picolinic acid	C10164	Indole and Tryptophan	#N/A	#N/A	#N/A	#N/A	#N/A	#N/A	#N/A	#N/A	#N/A	#N/A	#N/A	#N/A	#N/A	#N/A	#N/A	#N/A	#N/A	#N/A	#N/A	#N/A	#N/A	#N/A	#N/A
213	g-Oxalo-crotonate	C03453	Indole and Tryptophan	159.028	0.714218	+	684696	750388	1007110	435673	1242155	796346	914104	741442	637536	760741	1314876	808152	0	7313.06	0	0	0	2435991	2001034	1687387
214	2-Aminomuconate	C02220	Indole and Tryptophan	#N/A	#N/A	#N/A	#N/A	#N/A	#N/A	#N/A	#N/A	#N/A	#N/A	#N/A	#N/A	#N/A	#N/A	#N/A	#N/A	#N/A	#N/A	#N/A	#N/A	#N/A	#N/A	#N/A
215	2-Oxoadipate	C00322	Indole and Tryptophan	#N/A	#N/A	#N/A	#N/A	#N/A	#N/A	#N/A	#N/A	#N/A	#N/A	#N/A	#N/A	#N/A	#N/A	#N/A	#N/A	#N/A	#N/A	#N/A	#N/A	#N/A	#N/A	#N/A
216	Formyl-5-hydroxy-kynurenamine	C05647	Indole and Tryptophan	#N/A	#N/A	#N/A	#N/A	#N/A	#N/A	#N/A	#N/A	#N/A	#N/A	#N/A	#N/A	#N/A	#N/A	#N/A	#N/A	#N/A	#N/A	#N/A	#N/A	#N/A	#N/A	#N/A
217	Hydroxyindole-acetylglycine	C05832	Indole and Tryptophan	#N/A	#N/A	#N/A	#N/A	#N/A	#N/A	#N/A	#N/A	#N/A	#N/A	#N/A	#N/A	#N/A	#N/A	#N/A	#N/A	#N/A	#N/A	#N/A	#N/A	#N/A	#N/A	#N/A
218	8-Methoxykynurenate	C05830	Indole and Tryptophan	#N/A	#N/A	#N/A	#N/A	#N/A	#N/A	#N/A	#N/A	#N/A	#N/A	#N/A	#N/A	#N/A	#N/A	#N/A	#N/A	#N/A	#N/A	#N/A	#N/A	#N/A	#N/A	#N/A
219	L-Adrenaline	C00788	Signaling	#N/A	#N/A	#N/A	#N/A	#N/A	#N/A	#N/A	#N/A	#N/A	#N/A	#N/A	#N/A	#N/A	#N/A	#N/A	#N/A	#N/A	#N/A	#N/A	#N/A	#N/A	#N/A	#N/A
220	Dopamine	C03758	Signaling	#N/A	#N/A	#N/A	#N/A	#N/A	#N/A	#N/A	#N/A	#N/A	#N/A	#N/A	#N/A	#N/A	#N/A	#N/A	#N/A	#N/A	#N/A	#N/A	#N/A	#N/A	#N/A	#N/A
221	Serotonin	C00780	Signaling	#N/A	#N/A	#N/A	#N/A	#N/A	#N/A	#N/A	#N/A	#N/A	#N/A	#N/A	#N/A	#N/A	#N/A	#N/A	#N/A	#N/A	#N/A	#N/A	#N/A	#N/A	#N/A	#N/A
222	Ectoine	C06231	Inositol	#N/A	#N/A	#N/A	#N/A	#N/A	#N/A	#N/A	#N/A	#N/A	#N/A	#N/A	#N/A	#N/A	#N/A	#N/A	#N/A	#N/A	#N/A	#N/A	#N/A	#N/A	#N/A	#N/A
223	3D-(3-5/4)-Trihydroxycyclohexane-1-2-dione	C04287	Inositol	#N/A	#N/A	#N/A	#N/A	#N/A	#N/A	#N/A	#N/A	#N/A	#N/A	#N/A	#N/A	#N/A	#N/A	#N/A	#N/A	#N/A	#N/A	#N/A	#N/A	#N/A	#N/A	#N/A
224	L-Allothreonine	C05519	Inositol	#N/A	#N/A	#N/A	#N/A	#N/A	#N/A	#N/A	#N/A	#N/A	#N/A	#N/A	#N/A	#N/A	#N/A	#N/A	#N/A	#N/A	#N/A	#N/A	#N/A	#N/A	#N/A	#N/A
225	Inositol 1-2-3-5-6-pentakisphosphate	C04579	Inositol	#N/A	#N/A	#N/A	#N/A	#N/A	#N/A	#N/A	#N/A	#N/A	#N/A	#N/A	#N/A	#N/A	#N/A	#N/A	#N/A	#N/A	#N/A	#N/A	#N/A	#N/A	#N/A	#N/A
226	1D-myo-Inositol 1-4-bisphosphate	C01220	Inositol	#N/A	#N/A	#N/A	#N/A	#N/A	#N/A	#N/A	#N/A	#N/A	#N/A	#N/A	#N/A	#N/A	#N/A	#N/A	#N/A	#N/A	#N/A	#N/A	#N/A	#N/A	#N/A	#N/A
227	Glycerol 3-phosphate	C00093	Glycerophospholipid biosynthesis	173.021	0.753835	+	131201	115549	102776	88412.5	86121.7	66979.1	50875.3	62704.8	79687.3	26834.4	48446.5	44343.3	0	0	0	4436.6	0	80521.8	106289	99021.8
228	Ethanolamine phosphate	C00346	Glycerophospholipid biosynthesis	142.026	0.670082	+	390731	363048	525236	542727	1393466	787944	86051.7	194158	141193	287452	241492	227509	0	2754.09	0	0	0	307925	517222	513570
229	N-Methylethanolamine phosphate	C01210	Glycerophospholipid biosynthesis	156.042	0.655537	+	3061978	2633860	2779651	1398210	1330819	1523700	1292076	828638	319218	546723	1198216	660359	0	2579.8	0	29770.5	32700.4	3030046	2609317	2212342
230	Sphingosine	C00319	Glycerophospholipid biosynthesis	#N/A	#N/A	#N/A	#N/A	#N/A	#N/A	#N/A	#N/A	#N/A	#N/A	#N/A	#N/A	#N/A	#N/A	#N/A	#N/A	#N/A	#N/A	#N/A	#N/A	#N/A	#N/A	#N/A
231	Sphingosine 1-phosphate	C06124	Glycerophospholipid biosynthesis	#N/A	#N/A	#N/A	#N/A	#N/A	#N/A	#N/A	#N/A	#N/A	#N/A	#N/A	#N/A	#N/A	#N/A	#N/A	#N/A	#N/A	#N/A	#N/A	#N/A	#N/A	#N/A	#N/A
232	sn-glycero-3-Phosphoethanolamine	C01233	Glycerophospholipid biosynthesis	216.063	0.673118	+	232505	209137	308175	75914.4	249837	124125	436783	1110598	692501	356591	365458	346442	0	2738.96	0	0	0	241275	240425	256262
233	Diacylglycerylhomoserine	C18168	Glycerophospholipid biosynthesis	#N/A	#N/A	#N/A	#N/A	#N/A	#N/A	#N/A	#N/A	#N/A	#N/A	#N/A	#N/A	#N/A	#N/A	#N/A	#N/A	#N/A	#N/A	#N/A	#N/A	#N/A	#N/A	#N/A
234	Acetylcholine	C01996	Glycerophospholipid biosynthesis	#N/A	#N/A	#N/A	#N/A	#N/A	#N/A	#N/A	#N/A	#N/A	#N/A	#N/A	#N/A	#N/A	#N/A	#N/A	#N/A	#N/A	#N/A	#N/A	#N/A	#N/A	#N/A	#N/A
235	CDP-choline	C00307	Glycerophospholipid biosynthesis	#N/A	#N/A	#N/A	#N/A	#N/A	#N/A	#N/A	#N/A	#N/A	#N/A	#N/A	#N/A	#N/A	#N/A	#N/A	#N/A	#N/A	#N/A	#N/A	#N/A	#N/A	#N/A	#N/A
236	Choline	C00114	Glycerophospholipid biosynthesis	104.107	0.655965	+	72171830	80348650	83130120	38416700	52133730	39894850	42698420	80681450	79156470	45092440	58744020	41262720	0	7124.89	170070	151478	169772	84836010	86929260	87498780
237	Sphinganine 1-phosphate	C01120	Sphingolipid biosynthesis	#N/A	#N/A	#N/A	#N/A	#N/A	#N/A	#N/A	#N/A	#N/A	#N/A	#N/A	#N/A	#N/A	#N/A	#N/A	#N/A	#N/A	#N/A	#N/A	#N/A	#N/A	#N/A	#N/A
238	L-Carnitine	C00318	Carnitine and fatty acid metabolism	162.112	0.670138	+	10713140	10379500	11919700	10407610	13658610	13524840	7328864	6624658	6583040	3200808	4529900	3197625	0	31615.5	28482.1	25679.8	21885.9	13315380	11886180	10513340
239	acyl-C2 (acetyl-carnitine)	HMDB00201	Carnitine and fatty acid metabolism	204.123	0.70783	+	3034543	2432546	2608549	6371454	6115340	5102286	1788210	1397888	1359314	730551	942767	847016	0	15897.4	9043.66	11657.2	5720.5	4689490	4487564	3996072
240	acyl-C3 (propionyl-carnitine)	HMDB00824	Carnitine and fatty acid metabolism	218.138	0.711501	+	256295	236650	217226	195886	127991	105786	110362	58446.8	68126.9	65626	153404	152003	0	7567.02	0	5634.53	0	406122	383358	392120
241	acyl-C4 (butanoyl-l-carnitine)	HMDB00736	Carnitine and fatty acid metabolism	232.154	1.74421	+	83801.1	78644.8	59926.2	85769.3	42990.9	39134.5	41944.8	41214.5	46145.1	45308.3	29030.5	37652.9	0	8626.27	0	39692.9	27470.9	46107.9	44750.6	44012.3
242	acyl-C4-OH (Hydroxybutyrylcarnitine)	HMDB13127	Carnitine and fatty acid metabolism	#N/A	#N/A	#N/A	#N/A	#N/A	#N/A	#N/A	#N/A	#N/A	#N/A	#N/A	#N/A	#N/A	#N/A	#N/A	#N/A	#N/A	#N/A	#N/A	#N/A	#N/A	#N/A	#N/A
243	acyl-C4-DC	HMDB13133	Carnitine and fatty acid metabolism	#N/A	#N/A	#N/A	#N/A	#N/A	#N/A	#N/A	#N/A	#N/A	#N/A	#N/A	#N/A	#N/A	#N/A	#N/A	#N/A	#N/A	#N/A	#N/A	#N/A	#N/A	#N/A	#N/A
244	acyl-C5 (isovalerylcarnitine)	HMDB00688	Carnitine and fatty acid metabolism	246.169	1.77271	+	576997	514788	527533	333130	253180	260255	182138	170706	170698	80384.6	127988	94971.7	0	27299.9	3765.64	5392.68	0	392820	392336	478464
245	acyl-C5:1 (Tiglylcarnitine)	HMDB02366	Carnitine and fatty acid metabolism	#N/A	#N/A	#N/A	#N/A	#N/A	#N/A	#N/A	#N/A	#N/A	#N/A	#N/A	#N/A	#N/A	#N/A	#N/A	#N/A	#N/A	#N/A	#N/A	#N/A	#N/A	#N/A	#N/A
246	acyl-C5-OH	ac107	Carnitine and fatty acid metabolism	262.164	0.710267	+	48350.3	55880.8	51350.6	43669.9	45916.9	31894.6	25260.2	32219.9	27479.5	2443.33	28440.8	18126.3	0	0	0	0	3215.25	67415.9	89726.2	78996.9
247	acyl-C6 (hexanoyl-l-carnitine)	HMDB00756	Carnitine and fatty acid metabolism	260.185	1.81189	+	19536	17709.2	17397.5	15931.5	13560.1	10300.8	16633.7	11424.9	14049.4	13181.5	5137.86	6617.91	0	0	0	12388.4	0	9015.7	17750.8	22963.4
248	acyl-C6-DC	ac109	Carnitine and fatty acid metabolism	#N/A	#N/A	#N/A	#N/A	#N/A	#N/A	#N/A	#N/A	#N/A	#N/A	#N/A	#N/A	#N/A	#N/A	#N/A	#N/A	#N/A	#N/A	#N/A	#N/A	#N/A	#N/A	#N/A
249	acyl-C8 (L-octanoylcarnitine	HMDB00791	Carnitine and fatty acid metabolism	#N/A	#N/A	#N/A	#N/A	#N/A	#N/A	#N/A	#N/A	#N/A	#N/A	#N/A	#N/A	#N/A	#N/A	#N/A	#N/A	#N/A	#N/A	#N/A	#N/A	#N/A	#N/A	#N/A
250	acyl-C8:1 (octenoyl-l-carnitine)	ac111	Carnitine and fatty acid metabolism	#N/A	#N/A	#N/A	#N/A	#N/A	#N/A	#N/A	#N/A	#N/A	#N/A	#N/A	#N/A	#N/A	#N/A	#N/A	#N/A	#N/A	#N/A	#N/A	#N/A	#N/A	#N/A	#N/A
251	acyl-C10 (O-Decanoyl-L-carnitine)	HMDB00651	Carnitine and fatty acid metabolism	#N/A	#N/A	#N/A	#N/A	#N/A	#N/A	#N/A	#N/A	#N/A	#N/A	#N/A	#N/A	#N/A	#N/A	#N/A	#N/A	#N/A	#N/A	#N/A	#N/A	#N/A	#N/A	#N/A
252	acyl-C10:1 (O-Decenoyl-L-carnitine)	CID57357170	Carnitine and fatty acid metabolism	#N/A	#N/A	#N/A	#N/A	#N/A	#N/A	#N/A	#N/A	#N/A	#N/A	#N/A	#N/A	#N/A	#N/A	#N/A	#N/A	#N/A	#N/A	#N/A	#N/A	#N/A	#N/A	#N/A
253	acyl-C12 (O-dodecanoyl-carnitine)	HMDB02250	Carnitine and fatty acid metabolism	#N/A	#N/A	#N/A	#N/A	#N/A	#N/A	#N/A	#N/A	#N/A	#N/A	#N/A	#N/A	#N/A	#N/A	#N/A	#N/A	#N/A	#N/A	#N/A	#N/A	#N/A	#N/A	#N/A
254	acyl-C12:1 (O-dodecenoyl-carnitine)	HMDB13326	Carnitine and fatty acid metabolism	#N/A	#N/A	#N/A	#N/A	#N/A	#N/A	#N/A	#N/A	#N/A	#N/A	#N/A	#N/A	#N/A	#N/A	#N/A	#N/A	#N/A	#N/A	#N/A	#N/A	#N/A	#N/A	#N/A
255	acyl-C14 (O-tetradecanoyl-L-carnitine)	HMDB05066	Carnitine and fatty acid metabolism	#N/A	#N/A	#N/A	#N/A	#N/A	#N/A	#N/A	#N/A	#N/A	#N/A	#N/A	#N/A	#N/A	#N/A	#N/A	#N/A	#N/A	#N/A	#N/A	#N/A	#N/A	#N/A	#N/A
256	acyl-C14:1 (Tetradecenoyl Carnitine)	HMDB13329	Carnitine and fatty acid metabolism	#N/A	#N/A	#N/A	#N/A	#N/A	#N/A	#N/A	#N/A	#N/A	#N/A	#N/A	#N/A	#N/A	#N/A	#N/A	#N/A	#N/A	#N/A	#N/A	#N/A	#N/A	#N/A	#N/A
257	acyl-C16 (L-Palmitoylcarnitine)	HMDB00222	Carnitine and fatty acid metabolism	#N/A	#N/A	#N/A	#N/A	#N/A	#N/A	#N/A	#N/A	#N/A	#N/A	#N/A	#N/A	#N/A	#N/A	#N/A	#N/A	#N/A	#N/A	#N/A	#N/A	#N/A	#N/A	#N/A
258	acyl-C16:1 (Hexadecenoyl-carnitine)	HMDB06317	Carnitine and fatty acid metabolism	#N/A	#N/A	#N/A	#N/A	#N/A	#N/A	#N/A	#N/A	#N/A	#N/A	#N/A	#N/A	#N/A	#N/A	#N/A	#N/A	#N/A	#N/A	#N/A	#N/A	#N/A	#N/A	#N/A
259	acyl-C18 (Octadecanoyl-L-carnitine)	HMDB00848	Carnitine and fatty acid metabolism	#N/A	#N/A	#N/A	#N/A	#N/A	#N/A	#N/A	#N/A	#N/A	#N/A	#N/A	#N/A	#N/A	#N/A	#N/A	#N/A	#N/A	#N/A	#N/A	#N/A	#N/A	#N/A	#N/A
260	acyl-C18:1 (O-octadecenoyl-L-carnitine)	HMDB06351	Carnitine and fatty acid metabolism	#N/A	#N/A	#N/A	#N/A	#N/A	#N/A	#N/A	#N/A	#N/A	#N/A	#N/A	#N/A	#N/A	#N/A	#N/A	#N/A	#N/A	#N/A	#N/A	#N/A	#N/A	#N/A	#N/A
261	acyl-C18:2 (Linoleoyl-CoA)	HMDB01064	Carnitine and fatty acid metabolism	#N/A	#N/A	#N/A	#N/A	#N/A	#N/A	#N/A	#N/A	#N/A	#N/A	#N/A	#N/A	#N/A	#N/A	#N/A	#N/A	#N/A	#N/A	#N/A	#N/A	#N/A	#N/A	#N/A
262	acyl-C18:2-OH	ac123	Carnitine and fatty acid metabolism	#N/A	#N/A	#N/A	#N/A	#N/A	#N/A	#N/A	#N/A	#N/A	#N/A	#N/A	#N/A	#N/A	#N/A	#N/A	#N/A	#N/A	#N/A	#N/A	#N/A	#N/A	#N/A	#N/A
263	acyl-C20	ac124	Carnitine and fatty acid metabolism	#N/A	#N/A	#N/A	#N/A	#N/A	#N/A	#N/A	#N/A	#N/A	#N/A	#N/A	#N/A	#N/A	#N/A	#N/A	#N/A	#N/A	#N/A	#N/A	#N/A	#N/A	#N/A	#N/A
264	acyl-C20:4	ac125	Carnitine and fatty acid metabolism	#N/A	#N/A	#N/A	#N/A	#N/A	#N/A	#N/A	#N/A	#N/A	#N/A	#N/A	#N/A	#N/A	#N/A	#N/A	#N/A	#N/A	#N/A	#N/A	#N/A	#N/A	#N/A	#N/A
265	Butanoic acid	C00246	Saturated Fatty acids	#N/A	#N/A	#N/A	#N/A	#N/A	#N/A	#N/A	#N/A	#N/A	#N/A	#N/A	#N/A	#N/A	#N/A	#N/A	#N/A	#N/A	#N/A	#N/A	#N/A	#N/A	#N/A	#N/A
266	Pentanoate (valerate)	C00803	Saturated Fatty acids	#N/A	#N/A	#N/A	#N/A	#N/A	#N/A	#N/A	#N/A	#N/A	#N/A	#N/A	#N/A	#N/A	#N/A	#N/A	#N/A	#N/A	#N/A	#N/A	#N/A	#N/A	#N/A	#N/A
267	Hexanoic acid (caproate)	C01585	Saturated Fatty acids	115.075	1.7128	-	67737.3	76534.4	71872.9	86903.1	79601.8	70068.5	83926.5	96344.1	69138.6	88891.5	86704.1	84966	0	11651.7	15296.8	0	0	61746.8	85667.1	94222.6
268	Heptanoic acid	C17714	Saturated Fatty acids	129.091	1.72918	-	154659	147056	121100	158382	147537	152091	156570	167259	147621	129724	151182	240924	0	41217.1	11767.4	0	0	128371	172779	195010
269	Octanoic acid (caprylate)	C06423	Saturated Fatty acids	143.106	1.79744	-	177514	213781	238029	231398	233061	227717	219919	249386	214828	195839	195638	242681	0	30742.8	971.782	0	0	223012	234831	261938
270	Nonanoic acid (pelargonate)	C01601	Saturated Fatty acids	157.122	1.95189	-	805045	797228	850707	687958	681718	719413	736711	638088	748857	692902	802708	812108	0	18685.8	1164.82	0	0	740268	808743	771328
271	Decanoic acid (caprate)	C01571	Saturated Fatty acids	171.138	2.11204	-	758166	809765	402531	670047	584258	585950	702324	657174	636837	820547	819898	737584	0	0	0	0	0	551169	880516	813939
272	Dodecanoic acid	C02679	Saturated Fatty acids	199.169	2.31881	-	1147094	1479492	1073424	1359883	1024429	1032905	1061360	1339416	961765	1543102	1359405	1292459	0	0	0	0	0	1071558	1445864	1277494
273	Tetradecanoic acid	C06424	Saturated Fatty acids	227.201	2.52941	-	3071441	4062301	3626822	1870716	1621847	1726830	2180717	2360017	2391354	2773597	2750877	1869726	0	0	0	0	0	2926910	3624236	3162647
274	Hexadecanoic acid	C00249	Saturated Fatty acids	255.232	2.83568	-	16634800	18464300	16095440	11186620	9931716	12011260	14444510	13151470	11670850	20229670	19744910	11133600	0	3258.08	34624.6	0	0	16628250	17074880	17932720
275	Octadecanoic acid	C01530	Saturated Fatty acids	283.264	3.30705	-	3904970	4901496	4173828	2877043	2375399	3019718	3654195	3356253	3109497	6232056	5816092	3172215	0	3144.55	32297.9	0	0	4923316	4773798	5022690
276	Tetradecenoic acid	C08322	Monounsaturated Fatty Acids	225.185	2.3546	-	80808.2	75965.8	63029.9	53549.7	36292.6	33582.8	47629.2	52506.8	51991.3	55004.3	40411.2	47083.4	0	0	0	0	0	94650.6	90400.7	112009
277	Hexadecenoic acid	C08362	Monounsaturated Fatty Acids	253.217	2.55827	-	970103	1763730	1691756	547763	673033	558321	765493	941637	916091	876897	957250	362913	0	0	0	0	0	1230089	1206221	1249263
278	Octadecenoic acid	C00712	Monounsaturated Fatty Acids	281.248	2.87495	-	7917250	14853120	11712140	3862669	5159220	5807636	4638018	5412376	4826714	5468882	5364868	1782334	0	0	0	0	0	7727242	7475074	8439635
279	Linoleate	C01595	Poly-unsaturated Fatty Acids	279.233	2.60054	-	249819	509532	470981	144783	216144	202904	195536	226467	230223	232243	237860	107601	0	0	0	0	0	332782	356448	337905
280	Octadecatrienoic acid	C06427	Poly-unsaturated Fatty Acids	277.217	2.43547	-	13548.9	25207.1	20089.9	5246.88	8589.76	5424.59	12177.3	15421.8	8506.38	17694.3	13003.5	5997.69	0	0	0	0	0	26385	14150.4	21788
281	Eicosatetraenoic acid	C00219	Poly-unsaturated Fatty Acids	303.233	2.51054	-	342288	750574	686200	158048	250004	218457	235680	292712	291445	354143	381824	112399	0	0	0	0	0	497834	358760	414120
282	Eicosapentaenoic acid	C06428	Poly-unsaturated Fatty Acids	301.217	2.37071	-	97143.8	181721	171720	67034.3	79933.6	63022.7	46567.8	58758.4	59232.6	61105.9	60614.3	23832.5	0	0	0	0	0	111257	108379	101056
283	Docosahexaenoic acid	C06429	Poly-unsaturated Fatty Acids	327.233	2.43051	-	457169	1003305	788994	143707	178328	200235	215972	314150	307536	430415	418772	123496	0	0	0	0	0	510508	386850	410852
284	Dodecanedioic acid	C02678	Poly-unsaturated Fatty Acids	229.144	1.69738	-	30290	37968.4	42546.9	30726.7	28342.4	26977.9	29760.4	28892.5	30441.4	26376.4	20089.9	33226.8	0	0	0	0	0	48417	33604.9	31148
285	(8Z-11Z-14Z)-Icosatrienoic acid	C03242	Essential fatty acids	305.248	2.6627	-	172471	288934	265299	65380.7	94368.1	78273.7	86743.2	91268.1	95574.6	111149	131360	40660.9	0	0	0	0	0	162118	174976	154928
286	(5Z-8Z-11Z-14Z-17Z)-Icosapentaenoic acid	C06428	Essential fatty acids	301.217	2.37071	-	97143.8	181721	171720	67034.3	79933.6	63022.7	46567.8	58758.4	59232.6	61105.9	60614.3	23832.5	0	0	0	0	0	111257	108379	101056
287	(7Z-10Z-13Z-16Z-19Z)-Docosa-7-10-13-16-19-pentaenoic acid	C16513	Essential fatty acids	329.25	2.52902	-	409634	772239	657114	140364	187397	199051	159177	236290	229773	361121	426770	141105	0	0	0	0	0	423801	387476	343011
288	alhpa-tocopheronolactone	LMPR02020063	Lipids	#N/A	#N/A	#N/A	#N/A	#N/A	#N/A	#N/A	#N/A	#N/A	#N/A	#N/A	#N/A	#N/A	#N/A	#N/A	#N/A	#N/A	#N/A	#N/A	#N/A	#N/A	#N/A	#N/A
289	dihydroxy-octadecanoic acid	LMFA01050198	Lipids	#N/A	#N/A	#N/A	#N/A	#N/A	#N/A	#N/A	#N/A	#N/A	#N/A	#N/A	#N/A	#N/A	#N/A	#N/A	#N/A	#N/A	#N/A	#N/A	#N/A	#N/A	#N/A	#N/A
290	hydroxy-dodecanedioic acid	LMFA01170089	Lipids	#N/A	#N/A	#N/A	#N/A	#N/A	#N/A	#N/A	#N/A	#N/A	#N/A	#N/A	#N/A	#N/A	#N/A	#N/A	#N/A	#N/A	#N/A	#N/A	#N/A	#N/A	#N/A	#N/A
291	dihydroxy-hexadecanoic acid	LMFA01050340	Lipids	#N/A	#N/A	#N/A	#N/A	#N/A	#N/A	#N/A	#N/A	#N/A	#N/A	#N/A	#N/A	#N/A	#N/A	#N/A	#N/A	#N/A	#N/A	#N/A	#N/A	#N/A	#N/A	#N/A
292	trihydroxy-octadecenoic acid	LMFA01050134	Lipids	#N/A	#N/A	#N/A	#N/A	#N/A	#N/A	#N/A	#N/A	#N/A	#N/A	#N/A	#N/A	#N/A	#N/A	#N/A	#N/A	#N/A	#N/A	#N/A	#N/A	#N/A	#N/A	#N/A
293	tetrahydroxy-octadecanoic acid	LMFA01050105	Lipids	#N/A	#N/A	#N/A	#N/A	#N/A	#N/A	#N/A	#N/A	#N/A	#N/A	#N/A	#N/A	#N/A	#N/A	#N/A	#N/A	#N/A	#N/A	#N/A	#N/A	#N/A	#N/A	#N/A
294	epoxy-octadecanoic acid	LMFA02000001	Lipids	#N/A	#N/A	#N/A	#N/A	#N/A	#N/A	#N/A	#N/A	#N/A	#N/A	#N/A	#N/A	#N/A	#N/A	#N/A	#N/A	#N/A	#N/A	#N/A	#N/A	#N/A	#N/A	#N/A
295	taurodeoxycholic acid	C05463	Bile acids	#N/A	#N/A	#N/A	#N/A	#N/A	#N/A	#N/A	#N/A	#N/A	#N/A	#N/A	#N/A	#N/A	#N/A	#N/A	#N/A	#N/A	#N/A	#N/A	#N/A	#N/A	#N/A	#N/A
296	taurochenodeoxycholic acid	C05465	Bile acids	#N/A	#N/A	#N/A	#N/A	#N/A	#N/A	#N/A	#N/A	#N/A	#N/A	#N/A	#N/A	#N/A	#N/A	#N/A	#N/A	#N/A	#N/A	#N/A	#N/A	#N/A	#N/A	#N/A
297	tauroursodeoxycholic acid	C16868	Bile acids	#N/A	#N/A	#N/A	#N/A	#N/A	#N/A	#N/A	#N/A	#N/A	#N/A	#N/A	#N/A	#N/A	#N/A	#N/A	#N/A	#N/A	#N/A	#N/A	#N/A	#N/A	#N/A	#N/A
298	taurocholic acid	C05122	Bile acids	#N/A	#N/A	#N/A	#N/A	#N/A	#N/A	#N/A	#N/A	#N/A	#N/A	#N/A	#N/A	#N/A	#N/A	#N/A	#N/A	#N/A	#N/A	#N/A	#N/A	#N/A	#N/A	#N/A
299	taurolithocholic acid	C02592	Bile acids	#N/A	#N/A	#N/A	#N/A	#N/A	#N/A	#N/A	#N/A	#N/A	#N/A	#N/A	#N/A	#N/A	#N/A	#N/A	#N/A	#N/A	#N/A	#N/A	#N/A	#N/A	#N/A	#N/A
300	cholic acid	C00695	Bile acids	#N/A	#N/A	#N/A	#N/A	#N/A	#N/A	#N/A	#N/A	#N/A	#N/A	#N/A	#N/A	#N/A	#N/A	#N/A	#N/A	#N/A	#N/A	#N/A	#N/A	#N/A	#N/A	#N/A
301	deoxycholic acid	C04483	Bile acids	#N/A	#N/A	#N/A	#N/A	#N/A	#N/A	#N/A	#N/A	#N/A	#N/A	#N/A	#N/A	#N/A	#N/A	#N/A	#N/A	#N/A	#N/A	#N/A	#N/A	#N/A	#N/A	#N/A
302	chenodeoxycholic acid	C02528	Bile acids	#N/A	#N/A	#N/A	#N/A	#N/A	#N/A	#N/A	#N/A	#N/A	#N/A	#N/A	#N/A	#N/A	#N/A	#N/A	#N/A	#N/A	#N/A	#N/A	#N/A	#N/A	#N/A	#N/A
303	ursodeoxycholic acid	C07880	Bile acids	#N/A	#N/A	#N/A	#N/A	#N/A	#N/A	#N/A	#N/A	#N/A	#N/A	#N/A	#N/A	#N/A	#N/A	#N/A	#N/A	#N/A	#N/A	#N/A	#N/A	#N/A	#N/A	#N/A
304	glycocholic acid	C01921	Bile acids	#N/A	#N/A	#N/A	#N/A	#N/A	#N/A	#N/A	#N/A	#N/A	#N/A	#N/A	#N/A	#N/A	#N/A	#N/A	#N/A	#N/A	#N/A	#N/A	#N/A	#N/A	#N/A	#N/A
305	glycochenodeoxycholic acid	C05466	Bile acids	#N/A	#N/A	#N/A	#N/A	#N/A	#N/A	#N/A	#N/A	#N/A	#N/A	#N/A	#N/A	#N/A	#N/A	#N/A	#N/A	#N/A	#N/A	#N/A	#N/A	#N/A	#N/A	#N/A
306	Glycodeoxycholate	C05464	Bile acids	#N/A	#N/A	#N/A	#N/A	#N/A	#N/A	#N/A	#N/A	#N/A	#N/A	#N/A	#N/A	#N/A	#N/A	#N/A	#N/A	#N/A	#N/A	#N/A	#N/A	#N/A	#N/A	#N/A
307	Sulfoglycolithocholate	C11301	Bile acids	#N/A	#N/A	#N/A	#N/A	#N/A	#N/A	#N/A	#N/A	#N/A	#N/A	#N/A	#N/A	#N/A	#N/A	#N/A	#N/A	#N/A	#N/A	#N/A	#N/A	#N/A	#N/A	#N/A
308	Allochenodeoxycholate	C17664	Bile acids	#N/A	#N/A	#N/A	#N/A	#N/A	#N/A	#N/A	#N/A	#N/A	#N/A	#N/A	#N/A	#N/A	#N/A	#N/A	#N/A	#N/A	#N/A	#N/A	#N/A	#N/A	#N/A	#N/A
309	6alpha-Glucuronosylhyodeoxycholate	C11246	Bile acids	#N/A	#N/A	#N/A	#N/A	#N/A	#N/A	#N/A	#N/A	#N/A	#N/A	#N/A	#N/A	#N/A	#N/A	#N/A	#N/A	#N/A	#N/A	#N/A	#N/A	#N/A	#N/A	#N/A
310	13(S)-HODE	C14762	Arachidonate metabolism	#N/A	#N/A	#N/A	#N/A	#N/A	#N/A	#N/A	#N/A	#N/A	#N/A	#N/A	#N/A	#N/A	#N/A	#N/A	#N/A	#N/A	#N/A	#N/A	#N/A	#N/A	#N/A	#N/A
311	9(S)-HODE	C14767	Arachidonate metabolism	#N/A	#N/A	#N/A	#N/A	#N/A	#N/A	#N/A	#N/A	#N/A	#N/A	#N/A	#N/A	#N/A	#N/A	#N/A	#N/A	#N/A	#N/A	#N/A	#N/A	#N/A	#N/A	#N/A
312	11(R)-HPETE/Leukotriene B4 (isobars)	C14820	Arachidonate metabolism	#N/A	#N/A	#N/A	#N/A	#N/A	#N/A	#N/A	#N/A	#N/A	#N/A	#N/A	#N/A	#N/A	#N/A	#N/A	#N/A	#N/A	#N/A	#N/A	#N/A	#N/A	#N/A	#N/A
313	Prostaglandin A2	C05953	Arachidonate metabolism	#N/A	#N/A	#N/A	#N/A	#N/A	#N/A	#N/A	#N/A	#N/A	#N/A	#N/A	#N/A	#N/A	#N/A	#N/A	#N/A	#N/A	#N/A	#N/A	#N/A	#N/A	#N/A	#N/A
314	Prostaglandin B2	C05954	Arachidonate metabolism	#N/A	#N/A	#N/A	#N/A	#N/A	#N/A	#N/A	#N/A	#N/A	#N/A	#N/A	#N/A	#N/A	#N/A	#N/A	#N/A	#N/A	#N/A	#N/A	#N/A	#N/A	#N/A	#N/A
315	Prostaglandin D2/Thromboxane A2 (isobars)	C00696	Arachidonate metabolism	#N/A	#N/A	#N/A	#N/A	#N/A	#N/A	#N/A	#N/A	#N/A	#N/A	#N/A	#N/A	#N/A	#N/A	#N/A	#N/A	#N/A	#N/A	#N/A	#N/A	#N/A	#N/A	#N/A
316	Prostaglandin E2	C00584	Arachidonate metabolism	#N/A	#N/A	#N/A	#N/A	#N/A	#N/A	#N/A	#N/A	#N/A	#N/A	#N/A	#N/A	#N/A	#N/A	#N/A	#N/A	#N/A	#N/A	#N/A	#N/A	#N/A	#N/A	#N/A
317	Prostaglandin F2alpha/beta/D1 (isobars)	C00639	Arachidonate metabolism	#N/A	#N/A	#N/A	#N/A	#N/A	#N/A	#N/A	#N/A	#N/A	#N/A	#N/A	#N/A	#N/A	#N/A	#N/A	#N/A	#N/A	#N/A	#N/A	#N/A	#N/A	#N/A	#N/A
318	Prostaglandin D3 (isobars)	C13802	Arachidonate metabolism	#N/A	#N/A	#N/A	#N/A	#N/A	#N/A	#N/A	#N/A	#N/A	#N/A	#N/A	#N/A	#N/A	#N/A	#N/A	#N/A	#N/A	#N/A	#N/A	#N/A	#N/A	#N/A	#N/A
319	Prostaglandin G2	C05956	Arachidonate metabolism	#N/A	#N/A	#N/A	#N/A	#N/A	#N/A	#N/A	#N/A	#N/A	#N/A	#N/A	#N/A	#N/A	#N/A	#N/A	#N/A	#N/A	#N/A	#N/A	#N/A	#N/A	#N/A	#N/A
320	2-3-Dinor-8-iso prostaglandin F2alpha	C14794	Arachidonate metabolism	#N/A	#N/A	#N/A	#N/A	#N/A	#N/A	#N/A	#N/A	#N/A	#N/A	#N/A	#N/A	#N/A	#N/A	#N/A	#N/A	#N/A	#N/A	#N/A	#N/A	#N/A	#N/A	#N/A
321	Thromboxane B2	C05963	Arachidonate metabolism	#N/A	#N/A	#N/A	#N/A	#N/A	#N/A	#N/A	#N/A	#N/A	#N/A	#N/A	#N/A	#N/A	#N/A	#N/A	#N/A	#N/A	#N/A	#N/A	#N/A	#N/A	#N/A	#N/A
322	Leukotriene A4	C00909	Arachidonate metabolism	#N/A	#N/A	#N/A	#N/A	#N/A	#N/A	#N/A	#N/A	#N/A	#N/A	#N/A	#N/A	#N/A	#N/A	#N/A	#N/A	#N/A	#N/A	#N/A	#N/A	#N/A	#N/A	#N/A
323	Leukotriene C4	C02166	Arachidonate metabolism	#N/A	#N/A	#N/A	#N/A	#N/A	#N/A	#N/A	#N/A	#N/A	#N/A	#N/A	#N/A	#N/A	#N/A	#N/A	#N/A	#N/A	#N/A	#N/A	#N/A	#N/A	#N/A	#N/A
324	5alpha-Cholest-7-en-3beta-ol	C01189	Sterols	#N/A	#N/A	#N/A	#N/A	#N/A	#N/A	#N/A	#N/A	#N/A	#N/A	#N/A	#N/A	#N/A	#N/A	#N/A	#N/A	#N/A	#N/A	#N/A	#N/A	#N/A	#N/A	#N/A
325	Cholesterol sulfate	C18043	Sterols	#N/A	#N/A	#N/A	#N/A	#N/A	#N/A	#N/A	#N/A	#N/A	#N/A	#N/A	#N/A	#N/A	#N/A	#N/A	#N/A	#N/A	#N/A	#N/A	#N/A	#N/A	#N/A	#N/A
326	Hydroxycholesterol	C03594	Sterols	#N/A	#N/A	#N/A	#N/A	#N/A	#N/A	#N/A	#N/A	#N/A	#N/A	#N/A	#N/A	#N/A	#N/A	#N/A	#N/A	#N/A	#N/A	#N/A	#N/A	#N/A	#N/A	#N/A
327	Epiandrosterone	C07635	Sterols	#N/A	#N/A	#N/A	#N/A	#N/A	#N/A	#N/A	#N/A	#N/A	#N/A	#N/A	#N/A	#N/A	#N/A	#N/A	#N/A	#N/A	#N/A	#N/A	#N/A	#N/A	#N/A	#N/A
328	Androsterone	C00523	Sterols	#N/A	#N/A	#N/A	#N/A	#N/A	#N/A	#N/A	#N/A	#N/A	#N/A	#N/A	#N/A	#N/A	#N/A	#N/A	#N/A	#N/A	#N/A	#N/A	#N/A	#N/A	#N/A	#N/A
329	Cortisol	C00735	Sterols	#N/A	#N/A	#N/A	#N/A	#N/A	#N/A	#N/A	#N/A	#N/A	#N/A	#N/A	#N/A	#N/A	#N/A	#N/A	#N/A	#N/A	#N/A	#N/A	#N/A	#N/A	#N/A	#N/A
330	Cortisone	C00762	Sterols	#N/A	#N/A	#N/A	#N/A	#N/A	#N/A	#N/A	#N/A	#N/A	#N/A	#N/A	#N/A	#N/A	#N/A	#N/A	#N/A	#N/A	#N/A	#N/A	#N/A	#N/A	#N/A	#N/A
331	7alpha-Hydroxy-3-oxo-4-cholestenoate	C17337	Sterols	#N/A	#N/A	#N/A	#N/A	#N/A	#N/A	#N/A	#N/A	#N/A	#N/A	#N/A	#N/A	#N/A	#N/A	#N/A	#N/A	#N/A	#N/A	#N/A	#N/A	#N/A	#N/A	#N/A
332	11beta-17beta-Dihydroxy-4-androsten-3-one	C18075	Sterols	#N/A	#N/A	#N/A	#N/A	#N/A	#N/A	#N/A	#N/A	#N/A	#N/A	#N/A	#N/A	#N/A	#N/A	#N/A	#N/A	#N/A	#N/A	#N/A	#N/A	#N/A	#N/A	#N/A
333	Pregna-4-11-diene-3-20-dione	C14646	Sterols	#N/A	#N/A	#N/A	#N/A	#N/A	#N/A	#N/A	#N/A	#N/A	#N/A	#N/A	#N/A	#N/A	#N/A	#N/A	#N/A	#N/A	#N/A	#N/A	#N/A	#N/A	#N/A	#N/A
334	Pregna-4-9(11)-diene-3-20-dione	C04084	Sterols	#N/A	#N/A	#N/A	#N/A	#N/A	#N/A	#N/A	#N/A	#N/A	#N/A	#N/A	#N/A	#N/A	#N/A	#N/A	#N/A	#N/A	#N/A	#N/A	#N/A	#N/A	#N/A	#N/A
335	Pregnanediol	C05484	Sterols	#N/A	#N/A	#N/A	#N/A	#N/A	#N/A	#N/A	#N/A	#N/A	#N/A	#N/A	#N/A	#N/A	#N/A	#N/A	#N/A	#N/A	#N/A	#N/A	#N/A	#N/A	#N/A	#N/A
336	3beta-Hydroxypregn-5-en-20-one sulfate	C18044	Sterols	#N/A	#N/A	#N/A	#N/A	#N/A	#N/A	#N/A	#N/A	#N/A	#N/A	#N/A	#N/A	#N/A	#N/A	#N/A	#N/A	#N/A	#N/A	#N/A	#N/A	#N/A	#N/A	#N/A
337	21-Hydroxypregnenolone	C05485	Sterols	#N/A	#N/A	#N/A	#N/A	#N/A	#N/A	#N/A	#N/A	#N/A	#N/A	#N/A	#N/A	#N/A	#N/A	#N/A	#N/A	#N/A	#N/A	#N/A	#N/A	#N/A	#N/A	#N/A
338	Pregnenolone	C01953	Sterols	#N/A	#N/A	#N/A	#N/A	#N/A	#N/A	#N/A	#N/A	#N/A	#N/A	#N/A	#N/A	#N/A	#N/A	#N/A	#N/A	#N/A	#N/A	#N/A	#N/A	#N/A	#N/A	#N/A
339	Pregnenolone carbonitrile	C15637	Sterols	#N/A	#N/A	#N/A	#N/A	#N/A	#N/A	#N/A	#N/A	#N/A	#N/A	#N/A	#N/A	#N/A	#N/A	#N/A	#N/A	#N/A	#N/A	#N/A	#N/A	#N/A	#N/A	#N/A
340	Mesterolone	LMST02020107	Sterols	#N/A	#N/A	#N/A	#N/A	#N/A	#N/A	#N/A	#N/A	#N/A	#N/A	#N/A	#N/A	#N/A	#N/A	#N/A	#N/A	#N/A	#N/A	#N/A	#N/A	#N/A	#N/A	#N/A
341	Lumisterol 3	LMST01010247	Sterols	#N/A	#N/A	#N/A	#N/A	#N/A	#N/A	#N/A	#N/A	#N/A	#N/A	#N/A	#N/A	#N/A	#N/A	#N/A	#N/A	#N/A	#N/A	#N/A	#N/A	#N/A	#N/A	#N/A
342	Delta 8_14 -Sterol	LMST01031020	Sterols	#N/A	#N/A	#N/A	#N/A	#N/A	#N/A	#N/A	#N/A	#N/A	#N/A	#N/A	#N/A	#N/A	#N/A	#N/A	#N/A	#N/A	#N/A	#N/A	#N/A	#N/A	#N/A	#N/A
343	Cholesterol glucuronide	LMST05010043	Sterols	#N/A	#N/A	#N/A	#N/A	#N/A	#N/A	#N/A	#N/A	#N/A	#N/A	#N/A	#N/A	#N/A	#N/A	#N/A	#N/A	#N/A	#N/A	#N/A	#N/A	#N/A	#N/A	#N/A
344	Lysophosphatidylcholine	pc5311264	Additional Bioactive Lipids	#N/A	#N/A	#N/A	#N/A	#N/A	#N/A	#N/A	#N/A	#N/A	#N/A	#N/A	#N/A	#N/A	#N/A	#N/A	#N/A	#N/A	#N/A	#N/A	#N/A	#N/A	#N/A	#N/A
345	Lysophosphatidylinositol	pc73755067	Additional Bioactive Lipids	#N/A	#N/A	#N/A	#N/A	#N/A	#N/A	#N/A	#N/A	#N/A	#N/A	#N/A	#N/A	#N/A	#N/A	#N/A	#N/A	#N/A	#N/A	#N/A	#N/A	#N/A	#N/A	#N/A
346	Undecanoic acid	C17715	Additional Bioactive Lipids	#N/A	#N/A	#N/A	#N/A	#N/A	#N/A	#N/A	#N/A	#N/A	#N/A	#N/A	#N/A	#N/A	#N/A	#N/A	#N/A	#N/A	#N/A	#N/A	#N/A	#N/A	#N/A	#N/A
347	Stearidonic acid	C16300	Additional Bioactive Lipids	#N/A	#N/A	#N/A	#N/A	#N/A	#N/A	#N/A	#N/A	#N/A	#N/A	#N/A	#N/A	#N/A	#N/A	#N/A	#N/A	#N/A	#N/A	#N/A	#N/A	#N/A	#N/A	#N/A
348	13-OxoODE	infllpd-05	Additional Bioactive Lipids	#N/A	#N/A	#N/A	#N/A	#N/A	#N/A	#N/A	#N/A	#N/A	#N/A	#N/A	#N/A	#N/A	#N/A	#N/A	#N/A	#N/A	#N/A	#N/A	#N/A	#N/A	#N/A	#N/A
349	9-oxoODE	infllpd-18	Additional Bioactive Lipids	#N/A	#N/A	#N/A	#N/A	#N/A	#N/A	#N/A	#N/A	#N/A	#N/A	#N/A	#N/A	#N/A	#N/A	#N/A	#N/A	#N/A	#N/A	#N/A	#N/A	#N/A	#N/A	#N/A
350	12(13)-EpOME	infllpd-20	Additional Bioactive Lipids	#N/A	#N/A	#N/A	#N/A	#N/A	#N/A	#N/A	#N/A	#N/A	#N/A	#N/A	#N/A	#N/A	#N/A	#N/A	#N/A	#N/A	#N/A	#N/A	#N/A	#N/A	#N/A	#N/A
351	9(10)-EpOME	infllpd-19	Additional Bioactive Lipids	#N/A	#N/A	#N/A	#N/A	#N/A	#N/A	#N/A	#N/A	#N/A	#N/A	#N/A	#N/A	#N/A	#N/A	#N/A	#N/A	#N/A	#N/A	#N/A	#N/A	#N/A	#N/A	#N/A
352	trans-9-Octadecenoic acid	C01712	Additional Bioactive Lipids	#N/A	#N/A	#N/A	#N/A	#N/A	#N/A	#N/A	#N/A	#N/A	#N/A	#N/A	#N/A	#N/A	#N/A	#N/A	#N/A	#N/A	#N/A	#N/A	#N/A	#N/A	#N/A	#N/A
353	trans-11-Octadecenoic acid	C08367	Additional Bioactive Lipids	#N/A	#N/A	#N/A	#N/A	#N/A	#N/A	#N/A	#N/A	#N/A	#N/A	#N/A	#N/A	#N/A	#N/A	#N/A	#N/A	#N/A	#N/A	#N/A	#N/A	#N/A	#N/A	#N/A
354	(±)12(13)-DiHOME	infllpd-01	Additional Bioactive Lipids	#N/A	#N/A	#N/A	#N/A	#N/A	#N/A	#N/A	#N/A	#N/A	#N/A	#N/A	#N/A	#N/A	#N/A	#N/A	#N/A	#N/A	#N/A	#N/A	#N/A	#N/A	#N/A	#N/A
355	(±)9(10)-DiHOME	infllpd-02	Additional Bioactive Lipids	#N/A	#N/A	#N/A	#N/A	#N/A	#N/A	#N/A	#N/A	#N/A	#N/A	#N/A	#N/A	#N/A	#N/A	#N/A	#N/A	#N/A	#N/A	#N/A	#N/A	#N/A	#N/A	#N/A
356	12-HEPE	infllpd-28	Additional Bioactive Lipids	#N/A	#N/A	#N/A	#N/A	#N/A	#N/A	#N/A	#N/A	#N/A	#N/A	#N/A	#N/A	#N/A	#N/A	#N/A	#N/A	#N/A	#N/A	#N/A	#N/A	#N/A	#N/A	#N/A
357	Arachidonic acid	infllpd-10	Additional Bioactive Lipids	#N/A	#N/A	#N/A	#N/A	#N/A	#N/A	#N/A	#N/A	#N/A	#N/A	#N/A	#N/A	#N/A	#N/A	#N/A	#N/A	#N/A	#N/A	#N/A	#N/A	#N/A	#N/A	#N/A
358	11-HETE	infllpd-23	Additional Bioactive Lipids	#N/A	#N/A	#N/A	#N/A	#N/A	#N/A	#N/A	#N/A	#N/A	#N/A	#N/A	#N/A	#N/A	#N/A	#N/A	#N/A	#N/A	#N/A	#N/A	#N/A	#N/A	#N/A	#N/A
359	12(S)-HETE	infllpd-03	Additional Bioactive Lipids	#N/A	#N/A	#N/A	#N/A	#N/A	#N/A	#N/A	#N/A	#N/A	#N/A	#N/A	#N/A	#N/A	#N/A	#N/A	#N/A	#N/A	#N/A	#N/A	#N/A	#N/A	#N/A	#N/A
360	15(S)-HETE	infllpd-06	Additional Bioactive Lipids	#N/A	#N/A	#N/A	#N/A	#N/A	#N/A	#N/A	#N/A	#N/A	#N/A	#N/A	#N/A	#N/A	#N/A	#N/A	#N/A	#N/A	#N/A	#N/A	#N/A	#N/A	#N/A	#N/A
361	5(S)-HETE	infllpd-07	Additional Bioactive Lipids	#N/A	#N/A	#N/A	#N/A	#N/A	#N/A	#N/A	#N/A	#N/A	#N/A	#N/A	#N/A	#N/A	#N/A	#N/A	#N/A	#N/A	#N/A	#N/A	#N/A	#N/A	#N/A	#N/A
362	8-HETE	infllpd-21	Additional Bioactive Lipids	#N/A	#N/A	#N/A	#N/A	#N/A	#N/A	#N/A	#N/A	#N/A	#N/A	#N/A	#N/A	#N/A	#N/A	#N/A	#N/A	#N/A	#N/A	#N/A	#N/A	#N/A	#N/A	#N/A
363	9-HETE	infllpd-22	Additional Bioactive Lipids	#N/A	#N/A	#N/A	#N/A	#N/A	#N/A	#N/A	#N/A	#N/A	#N/A	#N/A	#N/A	#N/A	#N/A	#N/A	#N/A	#N/A	#N/A	#N/A	#N/A	#N/A	#N/A	#N/A
364	Dihomo-g-Linolenic acid	infllpd-11	Additional Bioactive Lipids	#N/A	#N/A	#N/A	#N/A	#N/A	#N/A	#N/A	#N/A	#N/A	#N/A	#N/A	#N/A	#N/A	#N/A	#N/A	#N/A	#N/A	#N/A	#N/A	#N/A	#N/A	#N/A	#N/A
365	Eicosatrienoic acid	C16522	Additional Bioactive Lipids	#N/A	#N/A	#N/A	#N/A	#N/A	#N/A	#N/A	#N/A	#N/A	#N/A	#N/A	#N/A	#N/A	#N/A	#N/A	#N/A	#N/A	#N/A	#N/A	#N/A	#N/A	#N/A	#N/A
366	11(12)-DiHET	infllpd-24	Additional Bioactive Lipids	#N/A	#N/A	#N/A	#N/A	#N/A	#N/A	#N/A	#N/A	#N/A	#N/A	#N/A	#N/A	#N/A	#N/A	#N/A	#N/A	#N/A	#N/A	#N/A	#N/A	#N/A	#N/A	#N/A
367	Oleoylethanolamide (OEA)	C20792	Additional Bioactive Lipids	#N/A	#N/A	#N/A	#N/A	#N/A	#N/A	#N/A	#N/A	#N/A	#N/A	#N/A	#N/A	#N/A	#N/A	#N/A	#N/A	#N/A	#N/A	#N/A	#N/A	#N/A	#N/A	#N/A
368	2-Monoolein	pc5319879	Additional Bioactive Lipids	#N/A	#N/A	#N/A	#N/A	#N/A	#N/A	#N/A	#N/A	#N/A	#N/A	#N/A	#N/A	#N/A	#N/A	#N/A	#N/A	#N/A	#N/A	#N/A	#N/A	#N/A	#N/A	#N/A
369	Lysophosphatidic Acid	pc5497152	Additional Bioactive Lipids	#N/A	#N/A	#N/A	#N/A	#N/A	#N/A	#N/A	#N/A	#N/A	#N/A	#N/A	#N/A	#N/A	#N/A	#N/A	#N/A	#N/A	#N/A	#N/A	#N/A	#N/A	#N/A	#N/A
370	14-HDoHE	infllpd-25	Additional Bioactive Lipids	#N/A	#N/A	#N/A	#N/A	#N/A	#N/A	#N/A	#N/A	#N/A	#N/A	#N/A	#N/A	#N/A	#N/A	#N/A	#N/A	#N/A	#N/A	#N/A	#N/A	#N/A	#N/A	#N/A
371	16-HDoHE	infllpd-26	Additional Bioactive Lipids	#N/A	#N/A	#N/A	#N/A	#N/A	#N/A	#N/A	#N/A	#N/A	#N/A	#N/A	#N/A	#N/A	#N/A	#N/A	#N/A	#N/A	#N/A	#N/A	#N/A	#N/A	#N/A	#N/A
372	17-HDoHE	infllpd-27	Additional Bioactive Lipids	#N/A	#N/A	#N/A	#N/A	#N/A	#N/A	#N/A	#N/A	#N/A	#N/A	#N/A	#N/A	#N/A	#N/A	#N/A	#N/A	#N/A	#N/A	#N/A	#N/A	#N/A	#N/A	#N/A
373	Docosapentaenoic acid	infllpd-16	Additional Bioactive Lipids	#N/A	#N/A	#N/A	#N/A	#N/A	#N/A	#N/A	#N/A	#N/A	#N/A	#N/A	#N/A	#N/A	#N/A	#N/A	#N/A	#N/A	#N/A	#N/A	#N/A	#N/A	#N/A	#N/A
374	Adrenic acid	infllpd-17	Additional Bioactive Lipids	#N/A	#N/A	#N/A	#N/A	#N/A	#N/A	#N/A	#N/A	#N/A	#N/A	#N/A	#N/A	#N/A	#N/A	#N/A	#N/A	#N/A	#N/A	#N/A	#N/A	#N/A	#N/A	#N/A
375	Docosatetraenoic acid	C16527	Additional Bioactive Lipids	#N/A	#N/A	#N/A	#N/A	#N/A	#N/A	#N/A	#N/A	#N/A	#N/A	#N/A	#N/A	#N/A	#N/A	#N/A	#N/A	#N/A	#N/A	#N/A	#N/A	#N/A	#N/A	#N/A
376	Sphingosylphosphorylcholine	pc9847290	Additional Bioactive Lipids	#N/A	#N/A	#N/A	#N/A	#N/A	#N/A	#N/A	#N/A	#N/A	#N/A	#N/A	#N/A	#N/A	#N/A	#N/A	#N/A	#N/A	#N/A	#N/A	#N/A	#N/A	#N/A	#N/A
377	(15Z)-Tetracosenoic acid	C08323	Additional Bioactive Lipids	#N/A	#N/A	#N/A	#N/A	#N/A	#N/A	#N/A	#N/A	#N/A	#N/A	#N/A	#N/A	#N/A	#N/A	#N/A	#N/A	#N/A	#N/A	#N/A	#N/A	#N/A	#N/A	#N/A
378	Propionic acid	c00163	Additional Bioactive Lipids	#N/A	#N/A	#N/A	#N/A	#N/A	#N/A	#N/A	#N/A	#N/A	#N/A	#N/A	#N/A	#N/A	#N/A	#N/A	#N/A	#N/A	#N/A	#N/A	#N/A	#N/A	#N/A	#N/A
379	2-hyoxypropanoic acid	C00256	Additional Bioactive Lipids	#N/A	#N/A	#N/A	#N/A	#N/A	#N/A	#N/A	#N/A	#N/A	#N/A	#N/A	#N/A	#N/A	#N/A	#N/A	#N/A	#N/A	#N/A	#N/A	#N/A	#N/A	#N/A	#N/A
380	Nicotinic acid	C00253	Additional Bioactive Lipids	124.04	0.577875	+	834847	678709	556080	278546	180973	174215	474148	257806	214173	80891.1	215294	153266	48647.7	12920.5	80746.3	0	85204	418972	588083	692426
381	LPA_6:0	LPA1	Additional Bioactive Lipids	#N/A	#N/A	#N/A	#N/A	#N/A	#N/A	#N/A	#N/A	#N/A	#N/A	#N/A	#N/A	#N/A	#N/A	#N/A	#N/A	#N/A	#N/A	#N/A	#N/A	#N/A	#N/A	#N/A
382	LPA_14:0	LPA2	Additional Bioactive Lipids	#N/A	#N/A	#N/A	#N/A	#N/A	#N/A	#N/A	#N/A	#N/A	#N/A	#N/A	#N/A	#N/A	#N/A	#N/A	#N/A	#N/A	#N/A	#N/A	#N/A	#N/A	#N/A	#N/A
383	LPA_16:1	LPA3	Additional Bioactive Lipids	#N/A	#N/A	#N/A	#N/A	#N/A	#N/A	#N/A	#N/A	#N/A	#N/A	#N/A	#N/A	#N/A	#N/A	#N/A	#N/A	#N/A	#N/A	#N/A	#N/A	#N/A	#N/A	#N/A
384	LPA_16:0	LPA4	Additional Bioactive Lipids	#N/A	#N/A	#N/A	#N/A	#N/A	#N/A	#N/A	#N/A	#N/A	#N/A	#N/A	#N/A	#N/A	#N/A	#N/A	#N/A	#N/A	#N/A	#N/A	#N/A	#N/A	#N/A	#N/A
385	LPA_17:1	LPA5	Additional Bioactive Lipids	#N/A	#N/A	#N/A	#N/A	#N/A	#N/A	#N/A	#N/A	#N/A	#N/A	#N/A	#N/A	#N/A	#N/A	#N/A	#N/A	#N/A	#N/A	#N/A	#N/A	#N/A	#N/A	#N/A
386	LPA_17:0	LPA6	Additional Bioactive Lipids	#N/A	#N/A	#N/A	#N/A	#N/A	#N/A	#N/A	#N/A	#N/A	#N/A	#N/A	#N/A	#N/A	#N/A	#N/A	#N/A	#N/A	#N/A	#N/A	#N/A	#N/A	#N/A	#N/A
387	LPA_18:2	LPA7	Additional Bioactive Lipids	#N/A	#N/A	#N/A	#N/A	#N/A	#N/A	#N/A	#N/A	#N/A	#N/A	#N/A	#N/A	#N/A	#N/A	#N/A	#N/A	#N/A	#N/A	#N/A	#N/A	#N/A	#N/A	#N/A
388	LPA_18:1	LPA8	Additional Bioactive Lipids	#N/A	#N/A	#N/A	#N/A	#N/A	#N/A	#N/A	#N/A	#N/A	#N/A	#N/A	#N/A	#N/A	#N/A	#N/A	#N/A	#N/A	#N/A	#N/A	#N/A	#N/A	#N/A	#N/A
389	LPA_18:0	LPA9	Additional Bioactive Lipids	#N/A	#N/A	#N/A	#N/A	#N/A	#N/A	#N/A	#N/A	#N/A	#N/A	#N/A	#N/A	#N/A	#N/A	#N/A	#N/A	#N/A	#N/A	#N/A	#N/A	#N/A	#N/A	#N/A
390	LPA_20:4	LPA10	Additional Bioactive Lipids	#N/A	#N/A	#N/A	#N/A	#N/A	#N/A	#N/A	#N/A	#N/A	#N/A	#N/A	#N/A	#N/A	#N/A	#N/A	#N/A	#N/A	#N/A	#N/A	#N/A	#N/A	#N/A	#N/A
391	LPA_22:6	LPA11	Additional Bioactive Lipids	#N/A	#N/A	#N/A	#N/A	#N/A	#N/A	#N/A	#N/A	#N/A	#N/A	#N/A	#N/A	#N/A	#N/A	#N/A	#N/A	#N/A	#N/A	#N/A	#N/A	#N/A	#N/A	#N/A
392	sn-caldito-1-phosphoethanolamine	LMGP19000001	Ethanolamines	#N/A	#N/A	#N/A	#N/A	#N/A	#N/A	#N/A	#N/A	#N/A	#N/A	#N/A	#N/A	#N/A	#N/A	#N/A	#N/A	#N/A	#N/A	#N/A	#N/A	#N/A	#N/A	#N/A
393	sn-caldarchaeo-1-phosphoethanolamine	LMGP18000001	Ethanolamines	#N/A	#N/A	#N/A	#N/A	#N/A	#N/A	#N/A	#N/A	#N/A	#N/A	#N/A	#N/A	#N/A	#N/A	#N/A	#N/A	#N/A	#N/A	#N/A	#N/A	#N/A	#N/A	#N/A
394	N-hexadecanoyl-ethanolamine	LMFA08040013	Ethanolamines	#N/A	#N/A	#N/A	#N/A	#N/A	#N/A	#N/A	#N/A	#N/A	#N/A	#N/A	#N/A	#N/A	#N/A	#N/A	#N/A	#N/A	#N/A	#N/A	#N/A	#N/A	#N/A	#N/A
395	N-eicosanoyl-ethanolamine	LMFA08040038	Ethanolamines	#N/A	#N/A	#N/A	#N/A	#N/A	#N/A	#N/A	#N/A	#N/A	#N/A	#N/A	#N/A	#N/A	#N/A	#N/A	#N/A	#N/A	#N/A	#N/A	#N/A	#N/A	#N/A	#N/A
396	N-([8S_12R]9S_11R_15S-trihydroxy-5Z_13E-prostadienoyl)-ethanolamine	LMFA03110015	Ethanolamines	#N/A	#N/A	#N/A	#N/A	#N/A	#N/A	#N/A	#N/A	#N/A	#N/A	#N/A	#N/A	#N/A	#N/A	#N/A	#N/A	#N/A	#N/A	#N/A	#N/A	#N/A	#N/A	#N/A
397	N-(Tricosanoyl)-ethanolamine	LMFA08040053	Ethanolamines	#N/A	#N/A	#N/A	#N/A	#N/A	#N/A	#N/A	#N/A	#N/A	#N/A	#N/A	#N/A	#N/A	#N/A	#N/A	#N/A	#N/A	#N/A	#N/A	#N/A	#N/A	#N/A	#N/A
398	N-(Tetradecanoyl)-ethanolamine	LMFA08040042	Ethanolamines	#N/A	#N/A	#N/A	#N/A	#N/A	#N/A	#N/A	#N/A	#N/A	#N/A	#N/A	#N/A	#N/A	#N/A	#N/A	#N/A	#N/A	#N/A	#N/A	#N/A	#N/A	#N/A	#N/A
399	N-(Tetracosanoyl)-ethanolamine	LMFA08040054	Ethanolamines	#N/A	#N/A	#N/A	#N/A	#N/A	#N/A	#N/A	#N/A	#N/A	#N/A	#N/A	#N/A	#N/A	#N/A	#N/A	#N/A	#N/A	#N/A	#N/A	#N/A	#N/A	#N/A	#N/A
400	N-(Pentadecanoyl)-ethanolamine	LMFA08040045	Ethanolamines	#N/A	#N/A	#N/A	#N/A	#N/A	#N/A	#N/A	#N/A	#N/A	#N/A	#N/A	#N/A	#N/A	#N/A	#N/A	#N/A	#N/A	#N/A	#N/A	#N/A	#N/A	#N/A	#N/A
401	N-(octadecanoyl)-tetradecasphing-4-enine-1-phosphoethanolamine	LMSP03020001	Ethanolamines	#N/A	#N/A	#N/A	#N/A	#N/A	#N/A	#N/A	#N/A	#N/A	#N/A	#N/A	#N/A	#N/A	#N/A	#N/A	#N/A	#N/A	#N/A	#N/A	#N/A	#N/A	#N/A	#N/A
402	N-(Octadecanoyl)-ethanolamine	LMFA08040051	Ethanolamines	#N/A	#N/A	#N/A	#N/A	#N/A	#N/A	#N/A	#N/A	#N/A	#N/A	#N/A	#N/A	#N/A	#N/A	#N/A	#N/A	#N/A	#N/A	#N/A	#N/A	#N/A	#N/A	#N/A
403	N-(Hexadecanoyl)-ethanolamine	LMFA08040013	Ethanolamines	#N/A	#N/A	#N/A	#N/A	#N/A	#N/A	#N/A	#N/A	#N/A	#N/A	#N/A	#N/A	#N/A	#N/A	#N/A	#N/A	#N/A	#N/A	#N/A	#N/A	#N/A	#N/A	#N/A
404	N-(Heptadecanoyl)-ethanolamine	LMFA08040049	Ethanolamines	#N/A	#N/A	#N/A	#N/A	#N/A	#N/A	#N/A	#N/A	#N/A	#N/A	#N/A	#N/A	#N/A	#N/A	#N/A	#N/A	#N/A	#N/A	#N/A	#N/A	#N/A	#N/A	#N/A
405	N-(Dodecanoyl)-ethanolamine	LMFA08040041	Ethanolamines	#N/A	#N/A	#N/A	#N/A	#N/A	#N/A	#N/A	#N/A	#N/A	#N/A	#N/A	#N/A	#N/A	#N/A	#N/A	#N/A	#N/A	#N/A	#N/A	#N/A	#N/A	#N/A	#N/A
406	N-(acyl)-sphing-4-enine-1-phosphoethanolamine	LMSP03020000	Ethanolamines	#N/A	#N/A	#N/A	#N/A	#N/A	#N/A	#N/A	#N/A	#N/A	#N/A	#N/A	#N/A	#N/A	#N/A	#N/A	#N/A	#N/A	#N/A	#N/A	#N/A	#N/A	#N/A	#N/A
407	N-(9Z_12Z_15Z-octadecatrienoyl)-ethanolamine	LMFA08040007	Ethanolamines	#N/A	#N/A	#N/A	#N/A	#N/A	#N/A	#N/A	#N/A	#N/A	#N/A	#N/A	#N/A	#N/A	#N/A	#N/A	#N/A	#N/A	#N/A	#N/A	#N/A	#N/A	#N/A	#N/A
408	N-(9Z_12Z-octadecadienoyl)-ethanolamine	LMFA08040004	Ethanolamines	#N/A	#N/A	#N/A	#N/A	#N/A	#N/A	#N/A	#N/A	#N/A	#N/A	#N/A	#N/A	#N/A	#N/A	#N/A	#N/A	#N/A	#N/A	#N/A	#N/A	#N/A	#N/A	#N/A
409	N-(9Z-octadecenoyl)-ethanolamine	LMFA08040015	Ethanolamines	#N/A	#N/A	#N/A	#N/A	#N/A	#N/A	#N/A	#N/A	#N/A	#N/A	#N/A	#N/A	#N/A	#N/A	#N/A	#N/A	#N/A	#N/A	#N/A	#N/A	#N/A	#N/A	#N/A
410	N-(9Z-hexadecenoyl)-ethanolamine	LMFA08040043	Ethanolamines	#N/A	#N/A	#N/A	#N/A	#N/A	#N/A	#N/A	#N/A	#N/A	#N/A	#N/A	#N/A	#N/A	#N/A	#N/A	#N/A	#N/A	#N/A	#N/A	#N/A	#N/A	#N/A	#N/A
411	N-(9S_15S-dihydroxy-11-oxo-5Z_13E-prostadienoyl)-ethanolamine	LMFA03010152	Ethanolamines	#N/A	#N/A	#N/A	#N/A	#N/A	#N/A	#N/A	#N/A	#N/A	#N/A	#N/A	#N/A	#N/A	#N/A	#N/A	#N/A	#N/A	#N/A	#N/A	#N/A	#N/A	#N/A	#N/A
412	N-(8Z_11Z_14Z-eicosatrienoyl)-ethanolamine	LMFA08040011	Ethanolamines	#N/A	#N/A	#N/A	#N/A	#N/A	#N/A	#N/A	#N/A	#N/A	#N/A	#N/A	#N/A	#N/A	#N/A	#N/A	#N/A	#N/A	#N/A	#N/A	#N/A	#N/A	#N/A	#N/A
413	N-(7Z_10Z_13Z_16Z-docosatetraenoyl)-ethanolamine	LMFA08040028	Ethanolamines	#N/A	#N/A	#N/A	#N/A	#N/A	#N/A	#N/A	#N/A	#N/A	#N/A	#N/A	#N/A	#N/A	#N/A	#N/A	#N/A	#N/A	#N/A	#N/A	#N/A	#N/A	#N/A	#N/A
414	N-(6Z_9Z_12Z_15Z-octadecatetraenoyl)-ethanolamine	LMFA08040006	Ethanolamines	#N/A	#N/A	#N/A	#N/A	#N/A	#N/A	#N/A	#N/A	#N/A	#N/A	#N/A	#N/A	#N/A	#N/A	#N/A	#N/A	#N/A	#N/A	#N/A	#N/A	#N/A	#N/A	#N/A
415	N-(5Z_8Z_11Z_14Z_17Z-eicosapentaenoyl)-ethanolamine	LMFA08040008	Ethanolamines	#N/A	#N/A	#N/A	#N/A	#N/A	#N/A	#N/A	#N/A	#N/A	#N/A	#N/A	#N/A	#N/A	#N/A	#N/A	#N/A	#N/A	#N/A	#N/A	#N/A	#N/A	#N/A	#N/A
416	N-(5Z_8Z_11Z_14Z-heneicosatetraenoyl)-ethanolamine	LMFA08040020	Ethanolamines	#N/A	#N/A	#N/A	#N/A	#N/A	#N/A	#N/A	#N/A	#N/A	#N/A	#N/A	#N/A	#N/A	#N/A	#N/A	#N/A	#N/A	#N/A	#N/A	#N/A	#N/A	#N/A	#N/A
417	N-(5Z_8Z_11Z_14Z-eicosatetraenoyl)-ethanolamine(d8)	LMFA08040044	Ethanolamines	#N/A	#N/A	#N/A	#N/A	#N/A	#N/A	#N/A	#N/A	#N/A	#N/A	#N/A	#N/A	#N/A	#N/A	#N/A	#N/A	#N/A	#N/A	#N/A	#N/A	#N/A	#N/A	#N/A
418	N-(5Z_8Z_11Z_14Z-docosatetraenoyl)-ethanolamine	LMFA08040021	Ethanolamines	#N/A	#N/A	#N/A	#N/A	#N/A	#N/A	#N/A	#N/A	#N/A	#N/A	#N/A	#N/A	#N/A	#N/A	#N/A	#N/A	#N/A	#N/A	#N/A	#N/A	#N/A	#N/A	#N/A
419	N-(5Z_8Z_11Z-eicosatrienoyl)-ethanolamine	LMFA08040037	Ethanolamines	#N/A	#N/A	#N/A	#N/A	#N/A	#N/A	#N/A	#N/A	#N/A	#N/A	#N/A	#N/A	#N/A	#N/A	#N/A	#N/A	#N/A	#N/A	#N/A	#N/A	#N/A	#N/A	#N/A
420	N-(4Z_7Z_10Z_13Z_16Z_19Z-docosahexaenoyl)-ethanolamine	LMFA08040009	Ethanolamines	#N/A	#N/A	#N/A	#N/A	#N/A	#N/A	#N/A	#N/A	#N/A	#N/A	#N/A	#N/A	#N/A	#N/A	#N/A	#N/A	#N/A	#N/A	#N/A	#N/A	#N/A	#N/A	#N/A
421	N-(2_2-dimethy-5Z_8Z_11Z_14Z-eicosatetraenoyl)-ethanolamine	LMFA08040017	Ethanolamines	#N/A	#N/A	#N/A	#N/A	#N/A	#N/A	#N/A	#N/A	#N/A	#N/A	#N/A	#N/A	#N/A	#N/A	#N/A	#N/A	#N/A	#N/A	#N/A	#N/A	#N/A	#N/A	#N/A
422	N-(13Z-docosanoyl)-ethanolamine	LMFA08040050	Ethanolamines	#N/A	#N/A	#N/A	#N/A	#N/A	#N/A	#N/A	#N/A	#N/A	#N/A	#N/A	#N/A	#N/A	#N/A	#N/A	#N/A	#N/A	#N/A	#N/A	#N/A	#N/A	#N/A	#N/A
423	N-(11Z_14Z-eicosadienoyl)-ethanolamine	LMFA08040002	Ethanolamines	#N/A	#N/A	#N/A	#N/A	#N/A	#N/A	#N/A	#N/A	#N/A	#N/A	#N/A	#N/A	#N/A	#N/A	#N/A	#N/A	#N/A	#N/A	#N/A	#N/A	#N/A	#N/A	#N/A
424	N-(11Z-eicosaenoyl)-ethanolamine	LMFA08040010	Ethanolamines	#N/A	#N/A	#N/A	#N/A	#N/A	#N/A	#N/A	#N/A	#N/A	#N/A	#N/A	#N/A	#N/A	#N/A	#N/A	#N/A	#N/A	#N/A	#N/A	#N/A	#N/A	#N/A	#N/A
425	2-octadecanoyl-3-(5Z_8Z-eicosadienoyl)-sn-glycero-1-phosphoethanolamine	LMGP02010120	Phospohethanolamines	#N/A	#N/A	#N/A	#N/A	#N/A	#N/A	#N/A	#N/A	#N/A	#N/A	#N/A	#N/A	#N/A	#N/A	#N/A	#N/A	#N/A	#N/A	#N/A	#N/A	#N/A	#N/A	#N/A
426	2-acyl-sn-glycero-3-phosphoethanolamine	LMGP0205AA00	Phospohethanolamines	#N/A	#N/A	#N/A	#N/A	#N/A	#N/A	#N/A	#N/A	#N/A	#N/A	#N/A	#N/A	#N/A	#N/A	#N/A	#N/A	#N/A	#N/A	#N/A	#N/A	#N/A	#N/A	#N/A
427	2-(5Z_8Z_11Z_14Z-eicosatetraenoyl)-3-octadecanoyl-sn-glycero-1-phosphoethanolamine	LMGP02010119	Phospohethanolamines	#N/A	#N/A	#N/A	#N/A	#N/A	#N/A	#N/A	#N/A	#N/A	#N/A	#N/A	#N/A	#N/A	#N/A	#N/A	#N/A	#N/A	#N/A	#N/A	#N/A	#N/A	#N/A	#N/A
428	2-(5Z_8Z_11Z_14Z-eicosatetraenoyl)-3-hexadecanoyl-sn-glycero-1-phospho-N_N-dimethylethanolamine	LMGP02010321	Phospohethanolamines	#N/A	#N/A	#N/A	#N/A	#N/A	#N/A	#N/A	#N/A	#N/A	#N/A	#N/A	#N/A	#N/A	#N/A	#N/A	#N/A	#N/A	#N/A	#N/A	#N/A	#N/A	#N/A	#N/A
429	1_2-diundecanoyl-sn-glycero-3-phosphoethanolamine	LMGP02010014	Phospohethanolamines	#N/A	#N/A	#N/A	#N/A	#N/A	#N/A	#N/A	#N/A	#N/A	#N/A	#N/A	#N/A	#N/A	#N/A	#N/A	#N/A	#N/A	#N/A	#N/A	#N/A	#N/A	#N/A	#N/A
430	1_2-ditricosanoyl-sn-glycero-3-phosphoethanolamine	LMGP02010195	Phospohethanolamines	#N/A	#N/A	#N/A	#N/A	#N/A	#N/A	#N/A	#N/A	#N/A	#N/A	#N/A	#N/A	#N/A	#N/A	#N/A	#N/A	#N/A	#N/A	#N/A	#N/A	#N/A	#N/A	#N/A
431	1_2-ditetradecanoyl-sn-glycero-3-phospho-N-methylethanolamine	LMGP02010343	Phospohethanolamines	#N/A	#N/A	#N/A	#N/A	#N/A	#N/A	#N/A	#N/A	#N/A	#N/A	#N/A	#N/A	#N/A	#N/A	#N/A	#N/A	#N/A	#N/A	#N/A	#N/A	#N/A	#N/A	#N/A
432	1_2-dipentacosanoyl-sn-glycero-3-phosphoethanolamine	LMGP02010088	Phospohethanolamines	#N/A	#N/A	#N/A	#N/A	#N/A	#N/A	#N/A	#N/A	#N/A	#N/A	#N/A	#N/A	#N/A	#N/A	#N/A	#N/A	#N/A	#N/A	#N/A	#N/A	#N/A	#N/A	#N/A
433	1_2-dioctadecyl-sn-glycero-3-phosphoethanolamine	LMGP02040005	Phospohethanolamines	#N/A	#N/A	#N/A	#N/A	#N/A	#N/A	#N/A	#N/A	#N/A	#N/A	#N/A	#N/A	#N/A	#N/A	#N/A	#N/A	#N/A	#N/A	#N/A	#N/A	#N/A	#N/A	#N/A
434	1_2-dioctadecanoyl-sn-glycero-3-phosphoethanolamine	LMGP02010097	Phospohethanolamines	#N/A	#N/A	#N/A	#N/A	#N/A	#N/A	#N/A	#N/A	#N/A	#N/A	#N/A	#N/A	#N/A	#N/A	#N/A	#N/A	#N/A	#N/A	#N/A	#N/A	#N/A	#N/A	#N/A
435	1_2-dioctadecanoyl-sn-glycero-3-phospho-N_N-dimethylethanolamine	LMGP02010317	Phospohethanolamines	#N/A	#N/A	#N/A	#N/A	#N/A	#N/A	#N/A	#N/A	#N/A	#N/A	#N/A	#N/A	#N/A	#N/A	#N/A	#N/A	#N/A	#N/A	#N/A	#N/A	#N/A	#N/A	#N/A
436	1_2-dioctadecanoyl-sn-glycero-3-phospho-N-methylethanolamine	LMGP02010344	Phospohethanolamines	#N/A	#N/A	#N/A	#N/A	#N/A	#N/A	#N/A	#N/A	#N/A	#N/A	#N/A	#N/A	#N/A	#N/A	#N/A	#N/A	#N/A	#N/A	#N/A	#N/A	#N/A	#N/A	#N/A
437	1_2-dihexadecanoyl-sn-glycero-3-phospho-N_N-dimethylethanolamine	LMGP02010325	Phospohethanolamines	#N/A	#N/A	#N/A	#N/A	#N/A	#N/A	#N/A	#N/A	#N/A	#N/A	#N/A	#N/A	#N/A	#N/A	#N/A	#N/A	#N/A	#N/A	#N/A	#N/A	#N/A	#N/A	#N/A
438	1_2-dihexacosanoyl-sn-glycero-3-phosphoethanolamine	LMGP02010090	Phospohethanolamines	#N/A	#N/A	#N/A	#N/A	#N/A	#N/A	#N/A	#N/A	#N/A	#N/A	#N/A	#N/A	#N/A	#N/A	#N/A	#N/A	#N/A	#N/A	#N/A	#N/A	#N/A	#N/A	#N/A
439	1_2-diheneicosanoyl-sn-glycero-3-phosphoethanolamine	LMGP02010150	Phospohethanolamines	#N/A	#N/A	#N/A	#N/A	#N/A	#N/A	#N/A	#N/A	#N/A	#N/A	#N/A	#N/A	#N/A	#N/A	#N/A	#N/A	#N/A	#N/A	#N/A	#N/A	#N/A	#N/A	#N/A
440	1-octadecyl-sn-glycero-3-phosphoethanolamine	LMGP02060003	Phospohethanolamines	#N/A	#N/A	#N/A	#N/A	#N/A	#N/A	#N/A	#N/A	#N/A	#N/A	#N/A	#N/A	#N/A	#N/A	#N/A	#N/A	#N/A	#N/A	#N/A	#N/A	#N/A	#N/A	#N/A
441	1-octadecanoyl-sn-glycero-3-phosphoethanolamine	LMGP02050001	Phospohethanolamines	#N/A	#N/A	#N/A	#N/A	#N/A	#N/A	#N/A	#N/A	#N/A	#N/A	#N/A	#N/A	#N/A	#N/A	#N/A	#N/A	#N/A	#N/A	#N/A	#N/A	#N/A	#N/A	#N/A
442	1-nonanoyl-2-tridecanoyl-sn-glycero-3-phosphoethanolamine	LMGP02010282	Phospohethanolamines	#N/A	#N/A	#N/A	#N/A	#N/A	#N/A	#N/A	#N/A	#N/A	#N/A	#N/A	#N/A	#N/A	#N/A	#N/A	#N/A	#N/A	#N/A	#N/A	#N/A	#N/A	#N/A	#N/A
443	1-hexadecyl-sn-glycero-3-phosphoethanolamine	LMGP02060002	Phospohethanolamines	#N/A	#N/A	#N/A	#N/A	#N/A	#N/A	#N/A	#N/A	#N/A	#N/A	#N/A	#N/A	#N/A	#N/A	#N/A	#N/A	#N/A	#N/A	#N/A	#N/A	#N/A	#N/A	#N/A
444	1-hexadecanoyl-sn-glycero-3-phosphoethanolamine	LMGP02050002	Phospohethanolamines	#N/A	#N/A	#N/A	#N/A	#N/A	#N/A	#N/A	#N/A	#N/A	#N/A	#N/A	#N/A	#N/A	#N/A	#N/A	#N/A	#N/A	#N/A	#N/A	#N/A	#N/A	#N/A	#N/A
445	1-hexadecanoyl-2-tridecanoyl-sn-glycero-3-phosphoethanolamine	LMGP02010298	Phospohethanolamines	#N/A	#N/A	#N/A	#N/A	#N/A	#N/A	#N/A	#N/A	#N/A	#N/A	#N/A	#N/A	#N/A	#N/A	#N/A	#N/A	#N/A	#N/A	#N/A	#N/A	#N/A	#N/A	#N/A
446	1-dodecanoyl-2-pentadecanoyl-sn-glycero-3-phosphoethanolamine	LMGP02010223	Phospohethanolamines	#N/A	#N/A	#N/A	#N/A	#N/A	#N/A	#N/A	#N/A	#N/A	#N/A	#N/A	#N/A	#N/A	#N/A	#N/A	#N/A	#N/A	#N/A	#N/A	#N/A	#N/A	#N/A	#N/A
447	1-docosanoyl-2-heptadecanoyl-sn-glycero-3-phosphoethanolamine	LMGP02010214	Phospohethanolamines	#N/A	#N/A	#N/A	#N/A	#N/A	#N/A	#N/A	#N/A	#N/A	#N/A	#N/A	#N/A	#N/A	#N/A	#N/A	#N/A	#N/A	#N/A	#N/A	#N/A	#N/A	#N/A	#N/A
448	1-docosanoyl-2-heneicosanoyl-sn-glycero-3-phosphoethanolamine	LMGP02010218	Phospohethanolamines	#N/A	#N/A	#N/A	#N/A	#N/A	#N/A	#N/A	#N/A	#N/A	#N/A	#N/A	#N/A	#N/A	#N/A	#N/A	#N/A	#N/A	#N/A	#N/A	#N/A	#N/A	#N/A	#N/A
449	1-(9Z-octadecenyl)-sn-glycero-3-phosphoethanolamine	LMGP02060004	Phospohethanolamines	#N/A	#N/A	#N/A	#N/A	#N/A	#N/A	#N/A	#N/A	#N/A	#N/A	#N/A	#N/A	#N/A	#N/A	#N/A	#N/A	#N/A	#N/A	#N/A	#N/A	#N/A	#N/A	#N/A
450	1-(9Z-octadecenoyl)-sn-glycero-3-phosphoethanolamine	LMGP02050004	Phospohethanolamines	#N/A	#N/A	#N/A	#N/A	#N/A	#N/A	#N/A	#N/A	#N/A	#N/A	#N/A	#N/A	#N/A	#N/A	#N/A	#N/A	#N/A	#N/A	#N/A	#N/A	#N/A	#N/A	#N/A
451	1-(9Z-heptadecenoyl)-sn-glycero-3-phosphoethanolamine	LMGP02050008	Phospohethanolamines	#N/A	#N/A	#N/A	#N/A	#N/A	#N/A	#N/A	#N/A	#N/A	#N/A	#N/A	#N/A	#N/A	#N/A	#N/A	#N/A	#N/A	#N/A	#N/A	#N/A	#N/A	#N/A	#N/A
452	1-(5Z_8Z_11Z_14Z-eicosatetraenoyl)-sn-glycero-3-phosphoethanolamine	LMGP02050009	Phospohethanolamines	#N/A	#N/A	#N/A	#N/A	#N/A	#N/A	#N/A	#N/A	#N/A	#N/A	#N/A	#N/A	#N/A	#N/A	#N/A	#N/A	#N/A	#N/A	#N/A	#N/A	#N/A	#N/A	#N/A
453	1-(5Z_8Z-eicosadienoyl)-2-octadecanoyl-sn-glycero-3-phosphoethanolamine	LMGP02010121	Phospohethanolamines	#N/A	#N/A	#N/A	#N/A	#N/A	#N/A	#N/A	#N/A	#N/A	#N/A	#N/A	#N/A	#N/A	#N/A	#N/A	#N/A	#N/A	#N/A	#N/A	#N/A	#N/A	#N/A	#N/A
454	1-(1Z_12Z-nonadecadienyl)-sn-glycero-3-phosphoethanolamine	LMGP02070003	Phospohethanolamines	#N/A	#N/A	#N/A	#N/A	#N/A	#N/A	#N/A	#N/A	#N/A	#N/A	#N/A	#N/A	#N/A	#N/A	#N/A	#N/A	#N/A	#N/A	#N/A	#N/A	#N/A	#N/A	#N/A
455	1-(1Z-hexadecenyl)-sn-glycero-3-phosphoethanolamine	LMGP02070001	Phospohethanolamines	#N/A	#N/A	#N/A	#N/A	#N/A	#N/A	#N/A	#N/A	#N/A	#N/A	#N/A	#N/A	#N/A	#N/A	#N/A	#N/A	#N/A	#N/A	#N/A	#N/A	#N/A	#N/A	#N/A
456	N-(hexacosanoyl)-sphinganine-1-phosphocholine	LMSP03010026	Phosphocholines	#N/A	#N/A	#N/A	#N/A	#N/A	#N/A	#N/A	#N/A	#N/A	#N/A	#N/A	#N/A	#N/A	#N/A	#N/A	#N/A	#N/A	#N/A	#N/A	#N/A	#N/A	#N/A	#N/A
457	N-(docosanoyl)-sphing-4-enine-1-phosphocholine	LMSP03010006	Phosphocholines	#N/A	#N/A	#N/A	#N/A	#N/A	#N/A	#N/A	#N/A	#N/A	#N/A	#N/A	#N/A	#N/A	#N/A	#N/A	#N/A	#N/A	#N/A	#N/A	#N/A	#N/A	#N/A	#N/A
458	N-(15Z-tetracosenoyl)-sphing-4-enine-1-phosphocholine	LMSP03010007	Phosphocholines	#N/A	#N/A	#N/A	#N/A	#N/A	#N/A	#N/A	#N/A	#N/A	#N/A	#N/A	#N/A	#N/A	#N/A	#N/A	#N/A	#N/A	#N/A	#N/A	#N/A	#N/A	#N/A	#N/A
459	3-pentadecanoyl-sn-glycero-1-phosphocholine	LMGP01050017	Phosphocholines	#N/A	#N/A	#N/A	#N/A	#N/A	#N/A	#N/A	#N/A	#N/A	#N/A	#N/A	#N/A	#N/A	#N/A	#N/A	#N/A	#N/A	#N/A	#N/A	#N/A	#N/A	#N/A	#N/A
460	3-octadecyl-sn-glycero-1-phosphocholine	LMGP01060015	Phosphocholines	#N/A	#N/A	#N/A	#N/A	#N/A	#N/A	#N/A	#N/A	#N/A	#N/A	#N/A	#N/A	#N/A	#N/A	#N/A	#N/A	#N/A	#N/A	#N/A	#N/A	#N/A	#N/A	#N/A
461	3-hexadecanoyl-sn-glycero-1-phosphocholine	LMGP01050019	Phosphocholines	#N/A	#N/A	#N/A	#N/A	#N/A	#N/A	#N/A	#N/A	#N/A	#N/A	#N/A	#N/A	#N/A	#N/A	#N/A	#N/A	#N/A	#N/A	#N/A	#N/A	#N/A	#N/A	#N/A
462	2_3-di-(9Z-octadecenoyl)-sn-glycero-1-phosphocholine	LMGP01010891	Phosphocholines	#N/A	#N/A	#N/A	#N/A	#N/A	#N/A	#N/A	#N/A	#N/A	#N/A	#N/A	#N/A	#N/A	#N/A	#N/A	#N/A	#N/A	#N/A	#N/A	#N/A	#N/A	#N/A	#N/A
463	2-valeryl-sn-glycero-3-phosphocholine	LMGP01050091	Phosphocholines	#N/A	#N/A	#N/A	#N/A	#N/A	#N/A	#N/A	#N/A	#N/A	#N/A	#N/A	#N/A	#N/A	#N/A	#N/A	#N/A	#N/A	#N/A	#N/A	#N/A	#N/A	#N/A	#N/A
464	2-tetradecanoyl-sn-glycero-3-phosphocholine	LMGP01050073	Phosphocholines	#N/A	#N/A	#N/A	#N/A	#N/A	#N/A	#N/A	#N/A	#N/A	#N/A	#N/A	#N/A	#N/A	#N/A	#N/A	#N/A	#N/A	#N/A	#N/A	#N/A	#N/A	#N/A	#N/A
465	2-propionyl-sn-glycero-3-phosphocholine	LMGP01050087	Phosphocholines	#N/A	#N/A	#N/A	#N/A	#N/A	#N/A	#N/A	#N/A	#N/A	#N/A	#N/A	#N/A	#N/A	#N/A	#N/A	#N/A	#N/A	#N/A	#N/A	#N/A	#N/A	#N/A	#N/A
466	2-octadecyl-3-acetyl-sn-glycero-1-phosphocholine	LMGP01080017	Phosphocholines	#N/A	#N/A	#N/A	#N/A	#N/A	#N/A	#N/A	#N/A	#N/A	#N/A	#N/A	#N/A	#N/A	#N/A	#N/A	#N/A	#N/A	#N/A	#N/A	#N/A	#N/A	#N/A	#N/A
467	2-methyl-3-tetradecyl-sn-glycero-1-phosphocholine	LMGP01040022	Phosphocholines	#N/A	#N/A	#N/A	#N/A	#N/A	#N/A	#N/A	#N/A	#N/A	#N/A	#N/A	#N/A	#N/A	#N/A	#N/A	#N/A	#N/A	#N/A	#N/A	#N/A	#N/A	#N/A	#N/A
468	2-acetyl-sn-glycero-3-phosphocholine	LMGP01050085	Phosphocholines	#N/A	#N/A	#N/A	#N/A	#N/A	#N/A	#N/A	#N/A	#N/A	#N/A	#N/A	#N/A	#N/A	#N/A	#N/A	#N/A	#N/A	#N/A	#N/A	#N/A	#N/A	#N/A	#N/A
469	2-acetyl-3-heptadecanoyl-sn-glycero-1-phosphocholine	LMGP01010715	Phosphocholines	#N/A	#N/A	#N/A	#N/A	#N/A	#N/A	#N/A	#N/A	#N/A	#N/A	#N/A	#N/A	#N/A	#N/A	#N/A	#N/A	#N/A	#N/A	#N/A	#N/A	#N/A	#N/A	#N/A
470	2-acetyl-3-(9Z-octadecenyl)-sn-glycero-1-phosphocholine	LMGP01020155	Phosphocholines	#N/A	#N/A	#N/A	#N/A	#N/A	#N/A	#N/A	#N/A	#N/A	#N/A	#N/A	#N/A	#N/A	#N/A	#N/A	#N/A	#N/A	#N/A	#N/A	#N/A	#N/A	#N/A	#N/A
471	2-(9Z-octadecenoyl)-sn-glycero-3-phosphocholine	LMGP01050083	Phosphocholines	#N/A	#N/A	#N/A	#N/A	#N/A	#N/A	#N/A	#N/A	#N/A	#N/A	#N/A	#N/A	#N/A	#N/A	#N/A	#N/A	#N/A	#N/A	#N/A	#N/A	#N/A	#N/A	#N/A
472	2-(8-[3]-ladderane-octanyl)-sn-glycero-3-phosphocholine	LMGP01060026	Phosphocholines	#N/A	#N/A	#N/A	#N/A	#N/A	#N/A	#N/A	#N/A	#N/A	#N/A	#N/A	#N/A	#N/A	#N/A	#N/A	#N/A	#N/A	#N/A	#N/A	#N/A	#N/A	#N/A	#N/A
473	2-(5Z_8Z_11Z_14Z-eicosatetraenoyl)-sn-glycero-3-phosphocholine	LMGP01050121	Phosphocholines	#N/A	#N/A	#N/A	#N/A	#N/A	#N/A	#N/A	#N/A	#N/A	#N/A	#N/A	#N/A	#N/A	#N/A	#N/A	#N/A	#N/A	#N/A	#N/A	#N/A	#N/A	#N/A	#N/A
474	2-(2E_4E-decadienoyl)-3-(2E_4E-decadienoyl)-sn-glycero-1-phosphocholine	LMGP01010405	Phosphocholines	#N/A	#N/A	#N/A	#N/A	#N/A	#N/A	#N/A	#N/A	#N/A	#N/A	#N/A	#N/A	#N/A	#N/A	#N/A	#N/A	#N/A	#N/A	#N/A	#N/A	#N/A	#N/A	#N/A
475	2-(2E-propionyl)-3-hexadecyl-sn-glycero-1-phosphocholine	LMGP01020071	Phosphocholines	#N/A	#N/A	#N/A	#N/A	#N/A	#N/A	#N/A	#N/A	#N/A	#N/A	#N/A	#N/A	#N/A	#N/A	#N/A	#N/A	#N/A	#N/A	#N/A	#N/A	#N/A	#N/A	#N/A
476	1_2-diphytanyl-sn-glycero-3-phosphocholine	LMGP01040099	Phosphocholines	#N/A	#N/A	#N/A	#N/A	#N/A	#N/A	#N/A	#N/A	#N/A	#N/A	#N/A	#N/A	#N/A	#N/A	#N/A	#N/A	#N/A	#N/A	#N/A	#N/A	#N/A	#N/A	#N/A
477	1_2-di-(9E-octadecenoyl)-sn-glycero-3-phosphocholine	LMGP01010876	Phosphocholines	#N/A	#N/A	#N/A	#N/A	#N/A	#N/A	#N/A	#N/A	#N/A	#N/A	#N/A	#N/A	#N/A	#N/A	#N/A	#N/A	#N/A	#N/A	#N/A	#N/A	#N/A	#N/A	#N/A
478	1_2-di-(6Z-octadecenoyl)-sn-glycero-3-phosphocholine	LMGP01010868	Phosphocholines	#N/A	#N/A	#N/A	#N/A	#N/A	#N/A	#N/A	#N/A	#N/A	#N/A	#N/A	#N/A	#N/A	#N/A	#N/A	#N/A	#N/A	#N/A	#N/A	#N/A	#N/A	#N/A	#N/A
479	1-undecanoyl-2-tridecanoyl-sn-glycero-3-phosphocholine	LMGP01010410	Phosphocholines	#N/A	#N/A	#N/A	#N/A	#N/A	#N/A	#N/A	#N/A	#N/A	#N/A	#N/A	#N/A	#N/A	#N/A	#N/A	#N/A	#N/A	#N/A	#N/A	#N/A	#N/A	#N/A	#N/A
480	1-tridecyl-2-methyl-sn-glycero-3-phosphocholine	LMGP01040020	Phosphocholines	#N/A	#N/A	#N/A	#N/A	#N/A	#N/A	#N/A	#N/A	#N/A	#N/A	#N/A	#N/A	#N/A	#N/A	#N/A	#N/A	#N/A	#N/A	#N/A	#N/A	#N/A	#N/A	#N/A
481	1-tridecanoyl-sn-glycero-3-phosphocholine	LMGP01050011	Phosphocholines	#N/A	#N/A	#N/A	#N/A	#N/A	#N/A	#N/A	#N/A	#N/A	#N/A	#N/A	#N/A	#N/A	#N/A	#N/A	#N/A	#N/A	#N/A	#N/A	#N/A	#N/A	#N/A	#N/A
482	1-tetradecyl-2-methyl-sn-glycero-3-phosphocholine	LMGP01040021	Phosphocholines	#N/A	#N/A	#N/A	#N/A	#N/A	#N/A	#N/A	#N/A	#N/A	#N/A	#N/A	#N/A	#N/A	#N/A	#N/A	#N/A	#N/A	#N/A	#N/A	#N/A	#N/A	#N/A	#N/A
483	1-tetradecyl-2-(9Z_12Z-octadecadienoyl)-sn-glycero-3-phosphocholine	LMGP01020017	Phosphocholines	#N/A	#N/A	#N/A	#N/A	#N/A	#N/A	#N/A	#N/A	#N/A	#N/A	#N/A	#N/A	#N/A	#N/A	#N/A	#N/A	#N/A	#N/A	#N/A	#N/A	#N/A	#N/A	#N/A
484	1-tetradecanoyl-2-hexadecanoyl-sn-glycero-3-phosphosulfocholine	LMGP00000052	Phosphocholines	#N/A	#N/A	#N/A	#N/A	#N/A	#N/A	#N/A	#N/A	#N/A	#N/A	#N/A	#N/A	#N/A	#N/A	#N/A	#N/A	#N/A	#N/A	#N/A	#N/A	#N/A	#N/A	#N/A
485	1-propionyl-2-hexadecyl-sn-glycero-3-phosphocholine	LMGP01020139	Phosphocholines	#N/A	#N/A	#N/A	#N/A	#N/A	#N/A	#N/A	#N/A	#N/A	#N/A	#N/A	#N/A	#N/A	#N/A	#N/A	#N/A	#N/A	#N/A	#N/A	#N/A	#N/A	#N/A	#N/A
486	1-pentadecyl-2-acetyl-sn-glycero-3-phosphocholine	LMGP01020025	Phosphocholines	#N/A	#N/A	#N/A	#N/A	#N/A	#N/A	#N/A	#N/A	#N/A	#N/A	#N/A	#N/A	#N/A	#N/A	#N/A	#N/A	#N/A	#N/A	#N/A	#N/A	#N/A	#N/A	#N/A
487	N-heptanoyl-homoserine lactone	LMFA08030006	Phosphatidylserines	#N/A	#N/A	#N/A	#N/A	#N/A	#N/A	#N/A	#N/A	#N/A	#N/A	#N/A	#N/A	#N/A	#N/A	#N/A	#N/A	#N/A	#N/A	#N/A	#N/A	#N/A	#N/A	#N/A
488	N-butanoyl-lhomoserine lactone	LMFA08030002	Phosphatidylserines	#N/A	#N/A	#N/A	#N/A	#N/A	#N/A	#N/A	#N/A	#N/A	#N/A	#N/A	#N/A	#N/A	#N/A	#N/A	#N/A	#N/A	#N/A	#N/A	#N/A	#N/A	#N/A	#N/A
489	2-hexadecanoyl-3-(9Z-octadecenoyl)-sn-glycero-1-phosphoserine	LMGP03010017	Phosphatidylserines	#N/A	#N/A	#N/A	#N/A	#N/A	#N/A	#N/A	#N/A	#N/A	#N/A	#N/A	#N/A	#N/A	#N/A	#N/A	#N/A	#N/A	#N/A	#N/A	#N/A	#N/A	#N/A	#N/A
490	1_2-didodecanoyl-sn-glycero-3-phosphoserine	LMGP03010027	Phosphatidylserines	#N/A	#N/A	#N/A	#N/A	#N/A	#N/A	#N/A	#N/A	#N/A	#N/A	#N/A	#N/A	#N/A	#N/A	#N/A	#N/A	#N/A	#N/A	#N/A	#N/A	#N/A	#N/A	#N/A
491	1_2-diacyl-sn-glycero-3-phosphoserine	LMGP03010000	Phosphatidylserines	#N/A	#N/A	#N/A	#N/A	#N/A	#N/A	#N/A	#N/A	#N/A	#N/A	#N/A	#N/A	#N/A	#N/A	#N/A	#N/A	#N/A	#N/A	#N/A	#N/A	#N/A	#N/A	#N/A
492	1_2-di-(9Z_12Z-octadecadienoyl)-sn-glycero-3-phosphoserine	LMGP03010016	Phosphatidylserines	#N/A	#N/A	#N/A	#N/A	#N/A	#N/A	#N/A	#N/A	#N/A	#N/A	#N/A	#N/A	#N/A	#N/A	#N/A	#N/A	#N/A	#N/A	#N/A	#N/A	#N/A	#N/A	#N/A
493	1_2-di-(9Z-octadecenoyl)-sn-glycero-3-phosphoserine	LMGP03010013	Phosphatidylserines	#N/A	#N/A	#N/A	#N/A	#N/A	#N/A	#N/A	#N/A	#N/A	#N/A	#N/A	#N/A	#N/A	#N/A	#N/A	#N/A	#N/A	#N/A	#N/A	#N/A	#N/A	#N/A	#N/A
494	1-tridecanoyl-sn-glycero-3-phosphoserine	LMGP03050005	Phosphatidylserines	#N/A	#N/A	#N/A	#N/A	#N/A	#N/A	#N/A	#N/A	#N/A	#N/A	#N/A	#N/A	#N/A	#N/A	#N/A	#N/A	#N/A	#N/A	#N/A	#N/A	#N/A	#N/A	#N/A
495	1-octadecanoyl-2-(4Z_7Z_10Z_13Z_16Z_19Z-docosahexaenoyl)-sn-glycero-3-phosphoserine	LMGP03010040	Phosphatidylserines	#N/A	#N/A	#N/A	#N/A	#N/A	#N/A	#N/A	#N/A	#N/A	#N/A	#N/A	#N/A	#N/A	#N/A	#N/A	#N/A	#N/A	#N/A	#N/A	#N/A	#N/A	#N/A	#N/A
496	1-dodecanoyl-2-tridecanoyl-sn-glycero-3-phosphoserine (ammonium salt)	LMGP03010001	Phosphatidylserines	#N/A	#N/A	#N/A	#N/A	#N/A	#N/A	#N/A	#N/A	#N/A	#N/A	#N/A	#N/A	#N/A	#N/A	#N/A	#N/A	#N/A	#N/A	#N/A	#N/A	#N/A	#N/A	#N/A
497	Pentobarbital	C07422	Xenobiotics	#N/A	#N/A	#N/A	#N/A	#N/A	#N/A	#N/A	#N/A	#N/A	#N/A	#N/A	#N/A	#N/A	#N/A	#N/A	#N/A	#N/A	#N/A	#N/A	#N/A	#N/A	#N/A	#N/A
498	Biliverdin	C00500	Hemolysis markers	#N/A	#N/A	#N/A	#N/A	#N/A	#N/A	#N/A	#N/A	#N/A	#N/A	#N/A	#N/A	#N/A	#N/A	#N/A	#N/A	#N/A	#N/A	#N/A	#N/A	#N/A	#N/A	#N/A
499	Bilirubin	C00486	Hemolysis markers	#N/A	#N/A	#N/A	#N/A	#N/A	#N/A	#N/A	#N/A	#N/A	#N/A	#N/A	#N/A	#N/A	#N/A	#N/A	#N/A	#N/A	#N/A	#N/A	#N/A	#N/A	#N/A	#N/A
500	Hemine	C06767	Hemolysis markers	#N/A	#N/A	#N/A	#N/A	#N/A	#N/A	#N/A	#N/A	#N/A	#N/A	#N/A	#N/A	#N/A	#N/A	#N/A	#N/A	#N/A	#N/A	#N/A	#N/A	#N/A	#N/A	#N/A
501	Acetyl phosphate	C00227	Other	#N/A	#N/A	#N/A	#N/A	#N/A	#N/A	#N/A	#N/A	#N/A	#N/A	#N/A	#N/A	#N/A	#N/A	#N/A	#N/A	#N/A	#N/A	#N/A	#N/A	#N/A	#N/A	#N/A
502	Triacanthine	C08435	Other	#N/A	#N/A	#N/A	#N/A	#N/A	#N/A	#N/A	#N/A	#N/A	#N/A	#N/A	#N/A	#N/A	#N/A	#N/A	#N/A	#N/A	#N/A	#N/A	#N/A	#N/A	#N/A	#N/A
503	1-Hydroxy-2-aminoethylphosphonate	C05678	Other	#N/A	#N/A	#N/A	#N/A	#N/A	#N/A	#N/A	#N/A	#N/A	#N/A	#N/A	#N/A	#N/A	#N/A	#N/A	#N/A	#N/A	#N/A	#N/A	#N/A	#N/A	#N/A	#N/A
504	N5-Methyl-L-glutamine	C03153	Other	#N/A	#N/A	#N/A	#N/A	#N/A	#N/A	#N/A	#N/A	#N/A	#N/A	#N/A	#N/A	#N/A	#N/A	#N/A	#N/A	#N/A	#N/A	#N/A	#N/A	#N/A	#N/A	#N/A
505	2-Methyleneglutarate	C02930	Other	143.034	0.648314	-	48444.6	59580.1	48714	102002	47182.5	68650	39808	4822.85	8611.96	4621.69	8798.66	8794.01	0	0	0	0	1122.13	52524.8	63792.5	43360.6
506	6-Pyruvoyltetrahydropterin	C03684	Other	#N/A	#N/A	#N/A	#N/A	#N/A	#N/A	#N/A	#N/A	#N/A	#N/A	#N/A	#N/A	#N/A	#N/A	#N/A	#N/A	#N/A	#N/A	#N/A	#N/A	#N/A	#N/A	#N/A
507	6-Lactoyl-5-6-7-8-tetrahydropterin	C04244	Other	#N/A	#N/A	#N/A	#N/A	#N/A	#N/A	#N/A	#N/A	#N/A	#N/A	#N/A	#N/A	#N/A	#N/A	#N/A	#N/A	#N/A	#N/A	#N/A	#N/A	#N/A	#N/A	#N/A
508	4-Aminobenzoate	C00568	Other	#N/A	#N/A	#N/A	#N/A	#N/A	#N/A	#N/A	#N/A	#N/A	#N/A	#N/A	#N/A	#N/A	#N/A	#N/A	#N/A	#N/A	#N/A	#N/A	#N/A	#N/A	#N/A	#N/A
509	Ergothioneine	C02732	Other	#N/A	#N/A	#N/A	#N/A	#N/A	#N/A	#N/A	#N/A	#N/A	#N/A	#N/A	#N/A	#N/A	#N/A	#N/A	#N/A	#N/A	#N/A	#N/A	#N/A	#N/A	#N/A	#N/A
510	6-Aminohexanoate	C02378	Other	#N/A	#N/A	#N/A	#N/A	#N/A	#N/A	#N/A	#N/A	#N/A	#N/A	#N/A	#N/A	#N/A	#N/A	#N/A	#N/A	#N/A	#N/A	#N/A	#N/A	#N/A	#N/A	#N/A
511	Leucocyanidin	C05906	Other	#N/A	#N/A	#N/A	#N/A	#N/A	#N/A	#N/A	#N/A	#N/A	#N/A	#N/A	#N/A	#N/A	#N/A	#N/A	#N/A	#N/A	#N/A	#N/A	#N/A	#N/A	#N/A	#N/A
512	L-4-Hydroxyglutamate semialdehyde	C05938	Other	#N/A	#N/A	#N/A	#N/A	#N/A	#N/A	#N/A	#N/A	#N/A	#N/A	#N/A	#N/A	#N/A	#N/A	#N/A	#N/A	#N/A	#N/A	#N/A	#N/A	#N/A	#N/A	#N/A
513	Methylenediurea	C06381	Other	#N/A	#N/A	#N/A	#N/A	#N/A	#N/A	#N/A	#N/A	#N/A	#N/A	#N/A	#N/A	#N/A	#N/A	#N/A	#N/A	#N/A	#N/A	#N/A	#N/A	#N/A	#N/A	#N/A
514	beta-Butoxyethyl nicotinate	C13138	Other	#N/A	#N/A	#N/A	#N/A	#N/A	#N/A	#N/A	#N/A	#N/A	#N/A	#N/A	#N/A	#N/A	#N/A	#N/A	#N/A	#N/A	#N/A	#N/A	#N/A	#N/A	#N/A	#N/A
515	3-Oxalomalate	C01990	Other	207.014	0.658314	+	166135	184774	190364	42493.8	52674.5	51213.1	264516	187483	204938	66516	129049	106070	0	0	0	0	0	182730	198260	178047
516	2-Deoxy-alpha-D-glucoside	C03573	Other	#N/A	#N/A	#N/A	#N/A	#N/A	#N/A	#N/A	#N/A	#N/A	#N/A	#N/A	#N/A	#N/A	#N/A	#N/A	#N/A	#N/A	#N/A	#N/A	#N/A	#N/A	#N/A	#N/A
517	cis-p-Coumarate	C06738	Other	165.054	0.714962	+	956764	1009738	844506	452624	542981	424939	516961	607344	459125	170243	378875	213454	0	1444.52	0	10759.9	0	955821	1123298	1119575
518	N-Acetyl-leucyl-leucine	C11333	Other	#N/A	#N/A	#N/A	#N/A	#N/A	#N/A	#N/A	#N/A	#N/A	#N/A	#N/A	#N/A	#N/A	#N/A	#N/A	#N/A	#N/A	#N/A	#N/A	#N/A	#N/A	#N/A	#N/A
519	N-Acyl-D-mannosaminolactone	C03792	Other	#N/A	#N/A	#N/A	#N/A	#N/A	#N/A	#N/A	#N/A	#N/A	#N/A	#N/A	#N/A	#N/A	#N/A	#N/A	#N/A	#N/A	#N/A	#N/A	#N/A	#N/A	#N/A	#N/A
520	N6-Methyl-L-lysine	C02728	Other	161.128	0.62323	+	39334	36499.4	29771.2	15143.3	19068.3	13138.8	32637.8	48916.6	42687.4	22265.2	25554.4	14230.2	0	6984.2	0	0	0	33768.4	44739.8	38162
521	S-Formylglutathione	C01031	Other	#N/A	#N/A	#N/A	#N/A	#N/A	#N/A	#N/A	#N/A	#N/A	#N/A	#N/A	#N/A	#N/A	#N/A	#N/A	#N/A	#N/A	#N/A	#N/A	#N/A	#N/A	#N/A	#N/A
522	N1-Acetylspermine	C02567	Other	#N/A	#N/A	#N/A	#N/A	#N/A	#N/A	#N/A	#N/A	#N/A	#N/A	#N/A	#N/A	#N/A	#N/A	#N/A	#N/A	#N/A	#N/A	#N/A	#N/A	#N/A	#N/A	#N/A
523	Diallyl sulfide	C08370	Other	#N/A	#N/A	#N/A	#N/A	#N/A	#N/A	#N/A	#N/A	#N/A	#N/A	#N/A	#N/A	#N/A	#N/A	#N/A	#N/A	#N/A	#N/A	#N/A	#N/A	#N/A	#N/A	#N/A
524	Shikimate 3-phosphate	C03175	Other	#N/A	#N/A	#N/A	#N/A	#N/A	#N/A	#N/A	#N/A	#N/A	#N/A	#N/A	#N/A	#N/A	#N/A	#N/A	#N/A	#N/A	#N/A	#N/A	#N/A	#N/A	#N/A	#N/A
525	D-glucono-1,5-lactone	C00198	Other	#N/A	#N/A	#N/A	#N/A	#N/A	#N/A	#N/A	#N/A	#N/A	#N/A	#N/A	#N/A	#N/A	#N/A	#N/A	#N/A	#N/A	#N/A	#N/A	#N/A	#N/A	#N/A	#N/A
526	2-Dehydro-3-deoxy-D-glucarate	C03921	Other	#N/A	#N/A	#N/A	#N/A	#N/A	#N/A	#N/A	#N/A	#N/A	#N/A	#N/A	#N/A	#N/A	#N/A	#N/A	#N/A	#N/A	#N/A	#N/A	#N/A	#N/A	#N/A	#N/A
527	Poly-gamma-D-glutamate	C05723	Other	#N/A	#N/A	#N/A	#N/A	#N/A	#N/A	#N/A	#N/A	#N/A	#N/A	#N/A	#N/A	#N/A	#N/A	#N/A	#N/A	#N/A	#N/A	#N/A	#N/A	#N/A	#N/A	#N/A
528	Dihydroflavonol	C15570	Other	#N/A	#N/A	#N/A	#N/A	#N/A	#N/A	#N/A	#N/A	#N/A	#N/A	#N/A	#N/A	#N/A	#N/A	#N/A	#N/A	#N/A	#N/A	#N/A	#N/A	#N/A	#N/A	#N/A
529	Catechol	C00090	Other	#N/A	#N/A	#N/A	#N/A	#N/A	#N/A	#N/A	#N/A	#N/A	#N/A	#N/A	#N/A	#N/A	#N/A	#N/A	#N/A	#N/A	#N/A	#N/A	#N/A	#N/A	#N/A	#N/A
530	Ferric gluconate	C13511	Other	#N/A	#N/A	#N/A	#N/A	#N/A	#N/A	#N/A	#N/A	#N/A	#N/A	#N/A	#N/A	#N/A	#N/A	#N/A	#N/A	#N/A	#N/A	#N/A	#N/A	#N/A	#N/A	#N/A
531	Catechin	C17590	Other	#N/A	#N/A	#N/A	#N/A	#N/A	#N/A	#N/A	#N/A	#N/A	#N/A	#N/A	#N/A	#N/A	#N/A	#N/A	#N/A	#N/A	#N/A	#N/A	#N/A	#N/A	#N/A	#N/A
532	6-Thioxanthine 5--monophosphate	C16618	Other	#N/A	#N/A	#N/A	#N/A	#N/A	#N/A	#N/A	#N/A	#N/A	#N/A	#N/A	#N/A	#N/A	#N/A	#N/A	#N/A	#N/A	#N/A	#N/A	#N/A	#N/A	#N/A	#N/A
533	Deoxyribose triphosphate	C12347	Other	#N/A	#N/A	#N/A	#N/A	#N/A	#N/A	#N/A	#N/A	#N/A	#N/A	#N/A	#N/A	#N/A	#N/A	#N/A	#N/A	#N/A	#N/A	#N/A	#N/A	#N/A	#N/A	#N/A
534	D-Ribitol 5-phosphate	C01068	Other	#N/A	#N/A	#N/A	#N/A	#N/A	#N/A	#N/A	#N/A	#N/A	#N/A	#N/A	#N/A	#N/A	#N/A	#N/A	#N/A	#N/A	#N/A	#N/A	#N/A	#N/A	#N/A	#N/A
535	Riboflavin	C00255	Other	377.143	1.74398	+	23244.4	27795.8	70506.1	20876.7	15820.5	16203.2	13104.1	23237.8	15200.7	2300.15	13215.3	5456.97	0	0	0	0	0	25798.5	24784.8	35537.8
536	Fe(III)dicitrate	C06229	Other	#N/A	#N/A	#N/A	#N/A	#N/A	#N/A	#N/A	#N/A	#N/A	#N/A	#N/A	#N/A	#N/A	#N/A	#N/A	#N/A	#N/A	#N/A	#N/A	#N/A	#N/A	#N/A	#N/A
537	Glucosinolate	C17260	Other	316.984	1.15623	-	274896	255487	227994	312189	273711	287013	266584	250209	229328	267729	299474	305014	0	0	0	0	0	235294	252165	299261
538	Succinyl sulfathiazole	C11745	Other	#N/A	#N/A	#N/A	#N/A	#N/A	#N/A	#N/A	#N/A	#N/A	#N/A	#N/A	#N/A	#N/A	#N/A	#N/A	#N/A	#N/A	#N/A	#N/A	#N/A	#N/A	#N/A	#N/A
539	D-Ribose 5-diphosphate	C01095	Other	308.978	0.539366	-	218258	319992	311679	261493	243942	277454	19369.3	31677	31427.2	55422.7	53792.6	16148.4	0	0	0	0	0	218930	196338	279274
540	Thioredoxin disulfide	C00343	Other	#N/A	#N/A	#N/A	#N/A	#N/A	#N/A	#N/A	#N/A	#N/A	#N/A	#N/A	#N/A	#N/A	#N/A	#N/A	#N/A	#N/A	#N/A	#N/A	#N/A	#N/A	#N/A	#N/A
541	alpha-N-Peptidyl-L-glutamate	C03904	Other	#N/A	#N/A	#N/A	#N/A	#N/A	#N/A	#N/A	#N/A	#N/A	#N/A	#N/A	#N/A	#N/A	#N/A	#N/A	#N/A	#N/A	#N/A	#N/A	#N/A	#N/A	#N/A	#N/A
542	D-Alanyl-alanyl-poly(glycerolphosphate)	C04457	Other	#N/A	#N/A	#N/A	#N/A	#N/A	#N/A	#N/A	#N/A	#N/A	#N/A	#N/A	#N/A	#N/A	#N/A	#N/A	#N/A	#N/A	#N/A	#N/A	#N/A	#N/A	#N/A	#N/A
543	alpha-N-Peptidyl-L-glutamine	C03905	Other	#N/A	#N/A	#N/A	#N/A	#N/A	#N/A	#N/A	#N/A	#N/A	#N/A	#N/A	#N/A	#N/A	#N/A	#N/A	#N/A	#N/A	#N/A	#N/A	#N/A	#N/A	#N/A	#N/A
544	S-Acylglutathione	C02589	Other	#N/A	#N/A	#N/A	#N/A	#N/A	#N/A	#N/A	#N/A	#N/A	#N/A	#N/A	#N/A	#N/A	#N/A	#N/A	#N/A	#N/A	#N/A	#N/A	#N/A	#N/A	#N/A	#N/A
545	1-O-Galloyl-beta-D-glucose	C01158	Other	#N/A	#N/A	#N/A	#N/A	#N/A	#N/A	#N/A	#N/A	#N/A	#N/A	#N/A	#N/A	#N/A	#N/A	#N/A	#N/A	#N/A	#N/A	#N/A	#N/A	#N/A	#N/A	#N/A
546	Vanillate	C06672	Other	#N/A	#N/A	#N/A	#N/A	#N/A	#N/A	#N/A	#N/A	#N/A	#N/A	#N/A	#N/A	#N/A	#N/A	#N/A	#N/A	#N/A	#N/A	#N/A	#N/A	#N/A	#N/A	#N/A
547	Pyridoxamine	C00534	Other	#N/A	#N/A	#N/A	#N/A	#N/A	#N/A	#N/A	#N/A	#N/A	#N/A	#N/A	#N/A	#N/A	#N/A	#N/A	#N/A	#N/A	#N/A	#N/A	#N/A	#N/A	#N/A	#N/A
548	9-Oxononanoic acid	C16322	Other	#N/A	#N/A	#N/A	#N/A	#N/A	#N/A	#N/A	#N/A	#N/A	#N/A	#N/A	#N/A	#N/A	#N/A	#N/A	#N/A	#N/A	#N/A	#N/A	#N/A	#N/A	#N/A	#N/A
549	N-Amidino-L-aspartate	C03139	Other	#N/A	#N/A	#N/A	#N/A	#N/A	#N/A	#N/A	#N/A	#N/A	#N/A	#N/A	#N/A	#N/A	#N/A	#N/A	#N/A	#N/A	#N/A	#N/A	#N/A	#N/A	#N/A	#N/A
550	threo-3-Hydroxy-L-aspartate	C11511	Other	#N/A	#N/A	#N/A	#N/A	#N/A	#N/A	#N/A	#N/A	#N/A	#N/A	#N/A	#N/A	#N/A	#N/A	#N/A	#N/A	#N/A	#N/A	#N/A	#N/A	#N/A	#N/A	#N/A
551	N-Acyl-D-glutamate	C06379	Other	#N/A	#N/A	#N/A	#N/A	#N/A	#N/A	#N/A	#N/A	#N/A	#N/A	#N/A	#N/A	#N/A	#N/A	#N/A	#N/A	#N/A	#N/A	#N/A	#N/A	#N/A	#N/A	#N/A
552	L-Noradrenaline	C00547	Other	#N/A	#N/A	#N/A	#N/A	#N/A	#N/A	#N/A	#N/A	#N/A	#N/A	#N/A	#N/A	#N/A	#N/A	#N/A	#N/A	#N/A	#N/A	#N/A	#N/A	#N/A	#N/A	#N/A
553	Glycerone sulfate	C02543	Other	#N/A	#N/A	#N/A	#N/A	#N/A	#N/A	#N/A	#N/A	#N/A	#N/A	#N/A	#N/A	#N/A	#N/A	#N/A	#N/A	#N/A	#N/A	#N/A	#N/A	#N/A	#N/A	#N/A
554	Protein glutamine	C02583	Other	#N/A	#N/A	#N/A	#N/A	#N/A	#N/A	#N/A	#N/A	#N/A	#N/A	#N/A	#N/A	#N/A	#N/A	#N/A	#N/A	#N/A	#N/A	#N/A	#N/A	#N/A	#N/A	#N/A
555	Hydroxyacetone phosphate	C03505	Other	#N/A	#N/A	#N/A	#N/A	#N/A	#N/A	#N/A	#N/A	#N/A	#N/A	#N/A	#N/A	#N/A	#N/A	#N/A	#N/A	#N/A	#N/A	#N/A	#N/A	#N/A	#N/A	#N/A
556	N-Acyl-D-aspartate	C06380	Other	#N/A	#N/A	#N/A	#N/A	#N/A	#N/A	#N/A	#N/A	#N/A	#N/A	#N/A	#N/A	#N/A	#N/A	#N/A	#N/A	#N/A	#N/A	#N/A	#N/A	#N/A	#N/A	#N/A
557	6-Carboxyhexanoate	C02656	Other	#N/A	#N/A	#N/A	#N/A	#N/A	#N/A	#N/A	#N/A	#N/A	#N/A	#N/A	#N/A	#N/A	#N/A	#N/A	#N/A	#N/A	#N/A	#N/A	#N/A	#N/A	#N/A	#N/A
558	N-Acetylmethionine	C02712	Other	190.053	0.648052	-	99514.7	197487	159814	41247.5	59390.6	55537.4	60319.5	69634	60015.6	35861.9	43526.2	18722.8	0	0	0	0	0	106661	84197.7	92988.5
559	beta-D-Glucuronoside	C03033	Other	#N/A	#N/A	#N/A	#N/A	#N/A	#N/A	#N/A	#N/A	#N/A	#N/A	#N/A	#N/A	#N/A	#N/A	#N/A	#N/A	#N/A	#N/A	#N/A	#N/A	#N/A	#N/A	#N/A
560	7-8-Dihydroxycoumarin	C03093	Other	#N/A	#N/A	#N/A	#N/A	#N/A	#N/A	#N/A	#N/A	#N/A	#N/A	#N/A	#N/A	#N/A	#N/A	#N/A	#N/A	#N/A	#N/A	#N/A	#N/A	#N/A	#N/A	#N/A
561	10-Hydroxydecanoic acid	C02774	Other	#N/A	#N/A	#N/A	#N/A	#N/A	#N/A	#N/A	#N/A	#N/A	#N/A	#N/A	#N/A	#N/A	#N/A	#N/A	#N/A	#N/A	#N/A	#N/A	#N/A	#N/A	#N/A	#N/A
562	Protein 5-hydroxylysine	C03429	Other	#N/A	#N/A	#N/A	#N/A	#N/A	#N/A	#N/A	#N/A	#N/A	#N/A	#N/A	#N/A	#N/A	#N/A	#N/A	#N/A	#N/A	#N/A	#N/A	#N/A	#N/A	#N/A	#N/A
563	trans-Homoaconitate	C16579	Other	#N/A	#N/A	#N/A	#N/A	#N/A	#N/A	#N/A	#N/A	#N/A	#N/A	#N/A	#N/A	#N/A	#N/A	#N/A	#N/A	#N/A	#N/A	#N/A	#N/A	#N/A	#N/A	#N/A
564	Oxalosuccinate	C05379	Other	189.004	0.644831	-	115800	115128	111695	30759.6	14702.1	23587	61858.6	24618.4	41501.8	28505.6	35636.3	23809.8	0	0	0	0	0	91066.5	90497.7	87627.4
565	N-Carbamyl-L-glutamate	C05829	Other	191.066	0.689244	+	73942.2	66387.5	73275.8	13305.9	26473.6	18188.8	143886	236472	167554	79962.3	120273	92765.3	0	446.782	0	0	0	74342.7	92138.3	112878
566	2-Oxo-7-methylthioheptanoic acid	C17220	Other	191.076	0.626385	+	502602	594946	603126	374506	446872	474775	306751	258647	0	100652	210370	114909	0	0	0	0	0	479954	561765	589053
567	L-Homocitrulline	C02427	Other	#N/A	#N/A	#N/A	#N/A	#N/A	#N/A	#N/A	#N/A	#N/A	#N/A	#N/A	#N/A	#N/A	#N/A	#N/A	#N/A	#N/A	#N/A	#N/A	#N/A	#N/A	#N/A	#N/A
568	Homomethionine	C17213	Other	#N/A	#N/A	#N/A	#N/A	#N/A	#N/A	#N/A	#N/A	#N/A	#N/A	#N/A	#N/A	#N/A	#N/A	#N/A	#N/A	#N/A	#N/A	#N/A	#N/A	#N/A	#N/A	#N/A

## Sheet: Final
							RES			Ctrl RES			IND			Ctrl IND			Blank			Techmix					Medians				Fold Change				p-Value
N.	compound	CmpdID	Pathway	parent	medRt	Polarity	RES_1	RES_2	RES_3	Ctrl_RES_1	Ctrl_RES_2	Ctrl_RES_3	IND_1	IND_2	IND_3	Ctrl_IND_1	Ctrl_IND_2	Ctrl_IND_3	1	2	3	1	2	3			RES	Ctrl RES	IND	Ctrl IND	RES vs Ctrl RES	IND vs Ctrl IND	RES vs IND	Ctrl RES vs Ctrl IND	RES vs Ctrl RES	IND vs Ctrl IND	RES vs IND	Ctrl RES vs Ctrl IND
1	L-alanine	C00041	Amino acids	90.0549	0.660938	+	7124210	7479524	7385522	1883584	3196235	2349888	6167774	9913172	7094544	3358962	4186225	3145501	206659	99185.1	158094	6750698	7354332	7675546		0.0646754	7385522	2349888	7094544	3358962	0.318175	0.473457	0.960602	1.42941	0.000261214	0.0236579	0.744313	0.0946057
2	L-arginine	C00062	Amino acids	175.119	0.6406	+	6232438	6787898	5691564	3546662	1950139	3092874	5211618	5717868	4933320	2800338	3390461	2641814	0	0	0	4838986	5295632	5529460		0.0672579	6232438	3092874	5211618	2800338	0.496254	0.537326	0.836209	0.905416	0.0040993	0.00192633	0.0720815	0.885265
3	L-asparagine	C00152	Amino acids	133.061	0.656357	+	3453107	3310305	4733060	769576	1966298	956082	7064022	15185110	9727246	7622410	6966590	6487320	164846	45002.3	19777.3	3328914	4534866	4436272		0.163319	3453107	956082	9727246	6966590	0.276876	0.716193	2.81695	7.28661	0.0113051	0.20655	0.0484988	0.000307911
4	L-aspartate	C00049	Amino acids	134.045	0.682476	+	4816541	4191454	5582393	890871	2508550	1808749	9213223	16317640	10973800	10222450	13434440	11284580	116810	678.344	9002.42	5905538	7625662	7779688		0.146465	4816541	1808749	10973800	11284580	0.375529	1.02832	2.27836	6.23889	0.00715281	0.834395	0.0282868	0.000714148
5	L-cysteine	C00097	Amino acids	122.027	0.679211	+	676168	557298	584148	296934	358396	307625	303668	550514	421166	185458	274113	145930	5088.18	0	0	345166	486324	455104		0.172892	584148	307625	421166	185458	0.526622	0.440345	0.720992	0.602871	0.00218857	0.0505551	0.0863469	0.0482283
6	L-glutamate	C00025	Amino acids	148.06	0.677757	+	27781010	24058810	36356120	12919020	20817630	15081560	36806910	66614200	44833150	34218610	47983200	40621520	543403	2319.96	76807.4	28906850	34848750	38928830		0.147239	27781010	15081560	44833150	40621520	0.542873	0.90606	1.61381	2.69346	0.0389152	0.433774	0.105909	0.0059391
7	L-glutamine	C00064	Amino acids	147.076	0.668367	+	1956189	1929643	2559752	746241	1001900	811355	4449192	5494300	4136293	2291952	3090144	3135502	218185	3160.88	63752.7	2094267	2459025	2621006		0.112818	1956189	811355	4449192	3090144	0.414763	0.69454	2.27442	3.80862	0.00413127	0.0198367	0.00518686	0.00221405
8	glycine	C00037	Amino acids	76.0392	0.715375	+	2011215	2433162	2761517	1560945	2130517	1670119	3029047	5090728	3842996	2894723	2885016	2683373	0	45578.3	1388833	2394557	2681170	2450423		0.0605643	2433162	1670119	3842996	2885016	0.686399	0.750721	1.57942	1.72743	0.0919679	0.125374	0.0677245	0.00529372
9	L-histidine	C00135	Amino acids	156.077	0.636986	+	558980	554026	752493	313666	582671	395234	428824	944933	653042	454889	433347	314168	98320	12275.5	24590.7	510385	568202	563718		0.0587549	558980	395234	653042	433347	0.707063	0.663583	1.16827	1.09643	0.136853	0.152321	0.758172	0.759997
10	L-leucine	C00123	Amino acids	132.102	0.858838	+	5015734	4832191	4148391	2668267	2553819	2835902	2591392	3036044	2101017	944447	3892953	855418	142023	61827.7	63502.9	9204496	11698610	10849580		0.119806	4832191	2668267	2591392	944447	0.552186	0.364455	0.536277	0.353955	0.00201002	0.547466	0.00521235	0.475126
11	L-lysine	C00047	Amino acids	147.113	0.609109	+	810806	941956	1205675	687814	1208704	957412	996504	1332846	931236	584747	659769	505249	94672.3	10430.7	61834.8	1116820	1263451	1155494		0.0644793	941956	957412	996504	584747	1.01641	0.586798	1.05791	0.610758	0.863447	0.0189413	0.585815	0.0788466
12	L-methionine	C00073	Amino acids	150.058	0.714967	+	4189453	3571371	3401157	1921551	2255524	1546685	1883464	2484754	1798210	617850	1373925	674695	27376.4	3647.17	0	3291592	4232512	4349736		0.146553	3571371	1921551	1883464	674695	0.538043	0.35822	0.527378	0.35112	0.00452589	0.0230204	0.0066854	0.032701
13	L-phenylalanine	C00079	Amino acids	166.086	1.23752	+	2307670	1818369	1930105	974134	1306524	1306440	1164661	1741868	1277939	436862	227522	391849	43721.2	8741.42	30023	673220	816488	1005233		0.200235	1930105	1306440	1277939	391849	0.676875	0.306626	0.662109	0.299937	0.0112363	0.00513758	0.0536691	0.00272504
14	L-proline	C00148	Amino acids	116.07	0.68695	+	63135280	59509040	56518520	27381420	29024930	30115350	42313740	67634550	44973870	27773890	40166040	25429270	662431	377360	476439	53723440	54460140	66252120		0.120911	59509040	29024930	44973870	27773890	0.48774	0.617556	0.755749	0.956898	0.000117932	0.090644	0.38326	0.648579
15	L-serine	C00065	Amino acids	106.05	0.655567	+	2474010	2356312	3048131	534750	1455787	812521	3683901	8263426	5218840	4222224	4022181	3657993	157378	42204.5	39153.9	2428619	2854286	3016865		0.109799	2474010	812521	5218840	4022181	0.328423	0.770704	2.10947	4.95025	0.00814716	0.265287	0.0855314	0.000681926
16	L-threonine	C00188	Amino acids	120.065	0.660986	+	4201020	4290240	6035470	1256975	2355280	1480982	5801208	8956408	5899996	3830660	5169138	3077424	97228.7	24025.8	24234.5	4063415	4807236	5524298		0.152237	4290240	1480982	5899996	3830660	0.345198	0.649265	1.37521	2.58657	0.0100901	0.0761627	0.162547	0.0288887
17	L-tryptophan	C00078	Amino acids	205.097	1.72573	+	1816072	2132219	2008952	949977	916980	840772	967230	1105357	897276	313327	429340	354745	22105.6	0	0	1462175	1601843	1959152		0.153075	2008952	916980	967230	354745	0.456447	0.366764	0.48146	0.386862	0.000373729	0.000870993	0.000838398	0.000332058
18	L-tyrosine	C00082	Amino acids	182.081	0.714763	+	3709675	3140545	3124796	1839245	2131428	1530982	1894027	2272500	1803631	632048	1054080	716612	33423.4	0	0	3471245	4267434	4253638		0.11401	3140545	1839245	1894027	716612	0.585645	0.378354	0.603089	0.389623	0.00451281	0.00352116	0.00512184	0.00876588
19	L-valine	C00183	Amino acids	118.086	0.721526	+	13888440	12321670	10740220	7384056	8753402	8467511	6277228	9358784	9181833	5094748	6791500	4864658	1048521	1668073	0	11941750	11482540	11729700		0.0196133	12321670	8467511	9181833	5094748	0.687205	0.554873	0.745178	0.601682	0.0146676	0.0829622	0.0401599	0.0237436
20	L-cystine	C00491	Amino acids	241.03	0.666831	+	20561.8	11145.1	25474.1	52721.2	30476	66706.5	35963.9	37436.3	20192.2	18518.1	14474.6	6669.88	0	0	0	33761.1	40176.9	52825.9		0.229577	20561.8	52721.2	35963.9	14474.6	2.56403	0.402475	1.74906	0.27455	0.0528928	0.0510676	0.155122	0.0297004
21	ATP	C00002	Nucleotides	505.988	0.529394	-	87868	89084.1	78783.6	10091	9575.93	14385.2	4965.5	16054.5	12723.4	28821.3	26090	4987.4	0	0	0	34065.2	40565	41271		0.102816	87868	10091	12723.4	26090	0.114843	2.05055	0.144801	2.58546	3.28931e-05	0.34845	8.89193e-05	0.324928
22	ADP	C00008	Nucleotides	426.022	0.556	-	301752	487801	462227	33192	37751	67078	110714	167539	126510	268122	239589	79389.9	756.391	318.284	522.116	196991	210739	270949		0.17388	462227	37751	126510	239589	0.0816719	1.89384	0.273696	6.34657	0.00329663	0.376357	0.00961643	0.0662022
23	AMP	C00020	Nucleotides	346.055	0.575279	-	6567314	11305610	10524790	1169878	929593	1232601	3895724	4772392	5732160	5987686	5777566	2643831	5871.79	0	0	6696596	4846270	4703340		0.205312	10524790	1169878	4772392	5777566	0.111155	1.21062	0.453443	4.93861	0.00472592	0.998172	0.0402751	0.0272188
24	Adenosine	C00212	Nucleotides	268.103	0.715422	+	3182813	2056456	1955496	717760	276156	614561	1137252	1721249	1072620	748948	667790	846760	2437.78	3679.2	0	932108	1488786	1526964		0.253023	2056456	614561	1137252	748948	0.298845	0.658559	0.553015	1.21867	0.0109634	0.0591859	0.0705016	0.201645
25	Adenine	C00147	Nucleotides	136.062	0.7113	+	1513468	1116262	1086172	491741	358124	426594	1297742	1891308	1236963	1021028	1356747	1050097	71041.1	50974	14855.4	1051714	1319523	1276459		0.118274	1116262	426594	1297742	1050097	0.382163	0.809172	1.16258	2.46158	0.00472185	0.229326	0.39743	0.00327373
26	GDP	C00035	Nucleotides	442.017	0.5356	-	33276.4	37173.2	40888.2	5545.98	9710.18	12190.4	9381.14	11890.5	14763.7	32055.6	34479.9	9824.13	0	0	0	28677.5	18784.9	49378.3		0.483628	37173.2	9710.18	11890.5	32055.6	0.261215	2.69589	0.319869	3.30124	0.000673451	0.168155	0.000736443	0.113831
27	GMP	C00144	Nucleotides	362.05	0.566982	-	1304376	2302103	1967571	506178	476709	546268	874485	1210739	1032807	1139618	1197420	472909	390.536	0	0	1410103	1194206	1564924		0.133978	1967571	506178	1032807	1139618	0.25726	1.10342	0.524915	2.25142	0.010122	0.704431	0.0569394	0.141287
28	Guanosine	C00387	Nucleotides	284.098	0.714241	+	657780	518989	519526	362761	465967	277147	443125	404930	333875	203080	260385	231357	0	558.479	0	589731	792900	741837		0.149246	519526	362761	404930	231357	0.698255	0.57135	0.779423	0.637766	0.0512335	0.0107707	0.0379673	0.0741784
29	Guanine	C00242	Nucleotides	152.056	0.713261	+	4322556	4516096	4936354	3244795	5133502	3279354	1952031	3129855	2479461	1226760	1615180	1360863	23543.7	4714.4	0	4317366	5059592	4072663		0.114637	4516096	3279354	2479461	1360863	0.726148	0.548854	0.549028	0.414979	0.338394	0.0356301	0.00581315	0.0172734
30	CDP	C00112	Nucleotides	402.01	0.555041	-	39014.4	38944.3	19600.9	3107.8	2165.13	2758.08	3125.52	8308.66	3793.29	17610.6	12015.7	9151.1	0	0	339.32	10261.7	14461.8	25815.8		0.477643	38944.3	2758.08	3793.29	12015.7	0.0708213	3.16761	0.0974031	4.35653	0.00991224	0.0573926	0.0146146	0.0148445
31	CMP	C00055	Nucleotides	322.044	0.531135	-	733306	860330	927675	113397	109827	112961	531664	596966	560093	968976	803174	428029	848.056	0	0	579425	559094	684834		0.111054	860330	112961	560093	803174	0.131299	1.434	0.651021	7.1102	0.000216053	0.349668	0.00986192	0.0177956
32	Cytidine	C00475	Nucleotides	244.092	0.699906	+	2930914	3038426	2761767	545166	877876	872384	1957360	3149675	2345006	1079240	1744528	951466	5947.33	1800.84	0	2114423	2200783	2483263		0.0851285	2930914	872384	2345006	1079240	0.297649	0.460229	0.800094	1.23712	9.52626e-05	0.0459644	0.302146	0.140985
33	Cytosine	C00380	Nucleotides	112.05	0.705719	+	4453554	4566492	4210686	953109	1370160	1305346	2981567	4898804	3266958	1783488	2884159	1427964	17601.1	15282.3	13108.7	3293430	3587013	3792492		0.0705028	4453554	1305346	3266958	1783488	0.293102	0.545917	0.733562	1.3663	4.34193e-05	0.0854401	0.315963	0.146391
34	Thymine	C00178	Nucleotides	125.034	0.579457	-	67512.1	73362	74899.3	35361.5	32237.5	38057.8	41489.7	36018.6	31660.2	31051.4	42858.9	27853.8	30008.1	21535.8	19573.6	35652.2	43492.6	46533.8		0.134018	73362	35361.5	36018.6	31051.4	0.482014	0.862093	0.490971	0.878114	0.000198082	0.670041	0.000607887	0.802804
35	UDP	C00015	Nucleotides	402.994	0.533188	-	177294	221342	164179	18134.6	16813.8	28327.3	42419.2	53534.4	47356.2	86706.1	76133.5	48600.6	0	0	0	88670.4	95956.4	109497		0.1078	177294	18134.6	47356.2	76133.5	0.102286	1.60768	0.267105	4.19824	0.00070641	0.126693	0.00135441	0.0143617
36	UMP	C00105	Nucleotides	323.028	0.538788	-	3929634	4945966	5640342	1064816	897930	955016	2425703	2782265	2618112	4072283	3955617	1775829	3001.93	0	0	3908126	3583017	4421198		0.106425	4945966	955016	2618112	3955617	0.19309	1.51087	0.529343	4.14194	0.00149702	0.431241	0.0117317	0.0374038
37	Uracil	C00106	Nucleotides	113.035	0.693005	+	1082238	1115019	852676	354819	627135	440648	979496	1213622	768435	428770	909863	397666	14764.5	2462.82	12979.2	746347	1127501	1221822		0.243964	1082238	440648	979496	428770	0.407164	0.437746	0.905066	0.973045	0.00924976	0.123428	0.856491	0.600697
38	IMP	C00130	Nucleotides	349.054	0.876694	+	519915	548594	494675	46062.5	48641.5	50513.3	227311	505298	332204	165417	284211	135044	1873.29	0	0	291485	438016	405512		0.203395	519915	48641.5	332204	165417	0.0935566	0.497938	0.638959	3.40074	7.12089e-06	0.160213	0.114429	0.032365
39	Inosine	C00294	Nucleotides	269.087	0.714306	+	1436771	1218704	1082798	524320	490248	282352	1915197	1189835	999446	515505	1059955	588315	5097.25	851.371	0	1333482	1575826	1610062		0.100086	1218704	490248	1189835	588315	0.40227	0.494451	0.976312	1.20004	0.00312401	0.119065	0.702532	0.19652
40	Hypoxanthine	C00262	Nucleotides	137.046	0.7144	+	27089380	28637370	23877700	13869420	16162910	10022370	28982620	26334760	20450960	12927430	24144720	13637750	137183	25910.3	11186.4	26559340	33138150	34564630		0.135899	27089380	13869420	26334760	13637750	0.511987	0.517861	0.972143	0.983296	0.00440641	0.131577	0.680487	0.429476
41	Urate	C00366	Nucleotides	167.019	0.641517	-	36806.3	110595	47815.8	13194.5	4745.61	13170.3	5841.61	5241.81	5390.41	16744.8	17728.5	2828.77	3253.84	0	0	20078.2	15014.3	18038.5		0.143863	47815.8	13170.3	5390.41	16744.8	0.275439	3.10641	0.112733	1.2714	0.0774439	0.222739	0.0605292	0.729895
42	5'-Phosphoribosyl-N-formylglycinamide	C04376	Nucleotides	315.058	0.760588	+	2405813	3015641	3077117	654660	739216	727273	268547	280705	307641	24856.5	37669.5	29215.3	2186.24	0	0	1256947	1591893	1651110		0.1417	3015641	727273	280705	29215.3	0.241167	0.104078	0.0930831	0.0401711	0.000596527	3.04178e-05	0.000288325	1.43841e-05
43	5-6-Dihydrothymine	C00906	Nucleotides	129.066	0.681114	+	113570	117510	109561	190882	208402	215206	68779.4	92771.5	64183.4	51248.5	71190.6	44086.8	28780.4	20888.4	30837.2	160465	205580	177432		0.125786	113570	208402	68779.4	51248.5	1.83502	0.745114	0.605614	0.245911	0.000275419	0.17575	0.0138787	0.000162948
44	Nicotinamide	C00153	Nucleotides	123.055	0.817272	+	17480470	16444200	20423310	9111768	8520990	10083980	7979972	10659110	12784410	5678974	8707223	5635898	174595	157686	141400	15557340	15919790	10880140		0.199082	17480470	9111768	10659110	5678974	0.521254	0.532781	0.609773	0.623257	0.002243	0.0919477	0.0139922	0.0827405
45	Adenylosuccinic acid	C03794	Nucleotides	462.066	0.510694	-	39917.6	91775.4	72449.2	1700.16	4536.89	7695.24	30664.8	54286.8	29326.8	57435.5	52175.8	7137.01	0	0	0	31699	37500.6	46348.8		0.191544	72449.2	4536.89	30664.8	52175.8	0.0626216	1.70149	0.423259	11.5004	0.0141094	0.965523	0.155917	0.0996923
46	UDP-glucose	C00029	Nucleotides	565.047	0.519894	-	1469555	2596567	2053980	434557	355996	451008	1209255	1328403	1172677	1770412	1537251	745841	1844.52	0	0	1448579	1180240	1512127		0.127623	2053980	434557	1209255	1537251	0.211568	1.27124	0.588737	3.53751	0.00761303	0.733756	0.0709755	0.0395654
47	NAD+	C00003	Nucleotides	664.115	0.6902	+	300274	220750	220620	117724	120746	120230	325064	350463	451714	155134	272555	164979	1860.26	341.322	0	246321	285471	332202		0.149294	220750	120230	350463	164979	0.544643	0.470746	1.5876	1.37219	0.00859416	0.0298556	0.0518993	0.106846
48	Phosphate	C00009	Phosphates	96.968	0.562014	-	126432300	196918200	132675300	117654200	48157280	86828120	44140970	18554440	28184600	37697150	56861420	20239170	180520	9634.26	12259.2	101667000	96061380	103545600		0.0387724	132675300	86828120	28184600	37697150	0.654441	1.33751	0.212433	0.434158	0.0880981	0.571227	0.00684288	0.113157
49	Diphosphate	C00013	Phosphates	176.935	0.555611	-	15783380	27687920	15033980	11561280	3796568	8268868	4005476	1526932	2722692	3281731	4709788	1400458	0	1589.68	1314.49	11343060	9380721	11493720		0.109772	15783380	8268868	2722692	3281731	0.523897	1.20533	0.172504	0.396878	0.0677403	0.767207	0.0157899	0.124358
50	D-Glucose	C00031	Glycolysis	179.055	0.657067	-	644725	841767	694011	935776	292660	750767	398878	211304	189392	252845	231962	128002	26097.2	10352.1	8368.14	655349	644858	555981		0.0882363	694011	750767	211304	231962	1.08178	1.09776	0.304467	0.308966	0.754232	0.463471	0.00664747	0.0797616
51	D-Glucose 6-phosphate	C00092	Glycolysis	259.022	0.535494	-	530520	747071	607357	285006	236422	212389	151767	121482	145456	188070	251946	89298.2	445.589	0	0	367235	353581	422193		0.0953249	607357	236422	145456	188070	0.389263	1.29297	0.239489	0.795485	0.00457377	0.486963	0.00158419	0.259374
52	D-Fructose 1-6-bisphosphate	C00354	Glycolysis	338.988	0.521531	-	37126.3	82767.9	48447.5	43144.2	21308.1	26359.5	3112.4	9989.38	8220.19	13897	11384.9	3630.34	0	0	0	33167.3	26398.3	34645.8		0.14003	48447.5	26359.5	8220.19	11384.9	0.544083	1.38499	0.169672	0.431908	0.164885	0.533181	0.0241918	0.0472796
53	D-Glyceraldehyde 3-phosphate/Glycerone phosphate	C00118	Glycolysis	168.989	0.539533	-	71582.8	119722	56558.3	24801.9	10136.3	16851	6735.56	11156.2	9928.06	5740.29	8424.99	4406.39	0	0	0	54400.3	44116.3	49441.6		0.104282	71582.8	16851	9928.06	5740.29	0.235406	0.578188	0.138693	0.34065	0.0285998	0.156497	0.0184447	0.0656133
54	1-3-Bisphosphoglycerate	C00236	Glycolysis	264.952	0.536473	-	0	0	0	13361.2	10475.1	10962.6	0	0	0	0	774.455	528.153	0	0	0	5891.22	6906.6	11371.8		0.3619	0	10962.6	0	528.153	#DIV/0!	#DIV/0!	#DIV/0!	0.0481777	0.000201743	0.130139	#DIV/0!	0.000265309
55	2/3-Phospho-D-glycerate	C00631	Glycolysis	184.985	0.560084	-	236253	471849	127640	351302	184168	86865.4	10996.2	13291.3	20236.5	28508.5	62783.9	14762.6	359.495	0	1768.21	170995	180508	223768		0.146684	236253	184168	13291.3	28508.5	0.77954	2.1449	0.0562587	0.154796	0.606941	0.231347	0.0603613	0.0935344
56	Phosphoenolpyruvate	C00074	Glycolysis	166.975	0.53465	-	19234.6	63890.9	14066.5	71804.9	30177	5444.09	935.405	1703.75	656.622	2119.69	13706.1	1562.8	0	0	0	30957	22375.2	31383.4		0.179975	19234.6	30177	935.405	2119.69	1.56889	2.26607	0.0486313	0.0702421	0.898064	0.302282	0.119022	0.203475
57	Pyruvate	C00022	Glycolysis	87.0072	0.566376	-	153602	201895	123390	100056	72051.9	66478.4	84965	61566.1	79594.6	84487.7	81640.6	55429.2	36041.6	48889.4	40366.4	108734	106463	112355		0.0272152	153602	72051.9	79594.6	81640.6	0.469081	1.02571	0.518186	1.13308	0.0332234	0.902275	0.0244376	0.704098
58	Lactate	C01432	Glycolysis	89.0229	0.568232	-	4722182	8410649	6950880	3169588	3800262	3391284	2195508	3299835	3070637	3314303	2835927	1668093	167852	0	0	4669216	4323654	5099670		0.0827632	6950880	3391284	3070637	2835927	0.487893	0.923563	0.441762	0.83624	0.0408171	0.696128	0.0268861	0.180174
59	Maltose	C00208	Other sugars	341.108	0.668143	-	22313.2	4266.17	7209.6	14624	5055.48	5987.66	18655.5	3774.42	228961	35060.6	45289.5	192701	6629.21	5708.1	2859.46	41659.4	34958.9	32883.5		0.125657	7209.6	5987.66	18655.5	45289.5	0.830512	2.42768	2.58759	7.56381	0.692524	0.939083	0.376201	0.181335
60	Mannitol	C00392	Other sugars	181.071	0.687581	-	241891	347836	343975	569794	426254	434005	159372	67808.6	78501.9	142177	69975	103776	0	1600.57	1373.42	336358	341701	282143		0.102954	343975	434005	78501.9	103776	1.26173	1.32196	0.22822	0.239114	0.0465067	0.928274	0.00976176	0.00189874
61	D-Ribose	C00121	Other sugars	149.045	0.665155	-	25848	34092.3	12035	21977.4	14740.2	20876	9586.09	9129.31	14274.5	9234.98	9831.02	5725.94	0	4016.41	2960.51	15796.3	22552.3	19106		0.176394	25848	20876	9586.09	9234.98	0.807645	0.963373	0.370864	0.442374	0.520703	0.259997	0.12202	0.0134628
62	Citrate	C00158	TCA cycle	191.019	0.564105	-	2217359	4324976	3137816	1069684	269526	568328	436516	654148	705922	1810818	1908738	240241	0	243.809	411.311	1771862	1873752	2602464		0.217511	3137816	568328	654148	1810818	0.181122	2.76821	0.208472	3.18622	0.0165863	0.257736	0.0129626	0.30993
63	2-Oxoglutarate	C00026	TCA cycle	145.013	0.537642	-	51956.9	113967	53648.5	41215.2	14157.7	22491.4	7352.58	7693.77	8248.12	15582	8578.28	7565.35	0	319.139	350.69	46738.8	34878.3	39041.7		0.149613	53648.5	22491.4	7693.77	8578.28	0.419236	1.11496	0.143411	0.381403	0.0973028	0.329567	0.0326559	0.140657
64	Succinate	C00042	TCA cycle	117.018	0.53866	-	739190	1501707	1079316	401418	336024	344418	676578	412292	485674	641807	618314	436286	0	11696.2	15665.1	818813	653795	742993		0.111842	1079316	344418	485674	618314	0.319107	1.27311	0.449983	1.79525	0.0280836	0.711028	0.067869	0.0396569
65	Fumarate	C00122	TCA cycle	115.004	0.567025	-	475304	936300	733212	163853	168421	196061	205681	214820	208215	446409	483255	151937	0	2888.89	3513.28	448370	384012	478933		0.110849	733212	168421	208215	446409	0.229703	2.14398	0.283977	2.65056	0.0157595	0.223434	0.0193052	0.154827
66	Malate	C00149	TCA cycle	133.013	0.547861	-	5651884	11163390	8702799	2042836	1454688	2239446	1331872	1443980	1212624	2861289	3781736	825384	0	0	0	4714404	3869801	5179432		0.144712	8702799	2042836	1331872	2861289	0.234733	2.14832	0.153039	1.40065	0.0149521	0.256037	0.0108386	0.5582
67	Itaconate	C00490		129.018	0.588055	-	70539	112100	100280	35505.9	26713.5	34201	47897.8	46401.6	58608.6	95720.3	73660.1	39779.8	0	1554.62	2250.3	94845.7	66179.9	94856		0.194072	100280	34201	47897.8	73660.1	0.341054	1.53786	0.477639	2.15374	0.007992	0.324772	0.0286455	0.0849799
68	2-Hydroxyglutarate/Citramalate	C02630	Alternative Carboxylic acids	147.029	0.558905	-	186741	418058	277068	74807.1	55800.2	78609.7	53984.3	35603.6	44121.3	111505	127934	38143.8	0	1012.68	1539.14	184084	151393	199060		0.136807	277068	74807.1	44121.3	111505	0.269995	2.52724	0.159243	1.49057	0.0295687	0.163173	0.0209504	0.468587
69	6-Phospho-D-gluconate	C00345	Pentose Phosphate Pathway	275.017	0.530559	-	7247.2	35876.8	9354.42	4057.55	6062.93	2777.97	2992.49	1651.96	1957.25	1566.86	5526.23	587.814	0	385.719	0	9278.69	8514.19	11491.5		0.158404	9354.42	4057.55	1957.25	1566.86	0.433758	0.80054	0.209233	0.386158	0.227411	0.829285	0.172574	0.385514
70	D-Erythrose 4-phosphate	C00279	Pentose Phosphate Pathway	199	0.540019	-	16107.3	22552.3	26977.2	4556	7154.01	3316.14	5678.21	7768.82	9912.15	5529.01	5572.73	3405.46	0	0	0	8659.72	10370.3	6664.59		0.216546	22552.3	4556	7768.82	5529.01	0.20202	0.711692	0.34448	1.21357	0.00732136	0.105596	0.0140985	0.903371
71	Sedoheptulose 1-phosphate	C06222	Pentose Phosphate Pathway	289.033	0.535681	-	335159	604042	674719	315645	404783	400796	314048	173178	279722	441216	354984	241034	0	0	0	494561	400264	494864		0.117717	604042	400796	279722	354984	0.663524	1.26906	0.463083	0.885697	0.201115	0.278023	0.0649846	0.688214
72	alpha-D-Ribose 1-phosphate	C00620	Pentose Phosphate Pathway	229.011	0.533625	-	956731	1337984	1057538	752430	317664	225547	435728	305780	416319	523828	660744	364375	0	0	0	801556	722218	881976		0.0996102	1057538	317664	416319	523828	0.300381	1.25824	0.393668	1.649	0.0259715	0.240713	0.00377991	0.669573
73	5-Phospho-alpha-D-ribose 1-diphosphate	C00119	Pentose Phosphate Pathway	388.944	0.527388	-	43435.2	64526.2	40248.4	19527	12659.1	12729.7	2217.07	2018.17	1109.73	7286.96	8369.44	967.575	0	0	0	19610.2	19725.6	20470		0.0234088	43435.2	12729.7	2018.17	7286.96	0.293072	3.61068	0.0464638	0.57244	0.0123424	0.182382	0.00335003	0.0437544
74	Glutathione	C00051	GSH homeostasis	308.09	0.715439	+	30915860	26511050	24408080	6492134	7413016	6023870	35480920	37236480	27826030	15856690	19740500	17730240	36905.1	370.775	0	26032790	34911140	32998390		0.149219	26511050	6492134	35480920	17730240	0.244884	0.499712	1.33834	2.73103	0.000460624	0.00708773	0.146493	0.000734869
75	Glutathione disulfide	C00127	GSH homeostasis	613.158	0.800894	+	12760.6	13028.2	14280.2	1012.99	2330.17	2691.32	5480.85	15348.8	9115.77	3628.2	6402.04	1805.5	0	0	0	7386.95	7794.96	12568.5		0.311459	13028.2	2330.17	9115.77	3628.2	0.178857	0.398014	0.699697	1.55705	8.12411e-05	0.130151	0.312028	0.247784
76	5-Oxoproline	C01879	GSH homeostasis	130.05	0.66391	+	8570523	7775120	11144570	3528033	6486710	4559926	12969060	20859180	11789120	10264380	15339440	11673720	282759	70434.2	71132.7	8924645	11117680	10064570		0.109291	8570523	4559926	12969060	11673720	0.532048	0.900121	1.51322	2.56007	0.032228	0.437166	0.1163	0.0122463
77	S-Glutathionyl-L-cysteine	C05526	GSH homeostasis	425.08	0.567281	-	27201.6	46312.3	31888.9	3744.64	1535.28	3331.75	4942.04	9955.49	12960.6	8185.82	6295.34	5710.37	0	0	0	22395.9	23756.8	24708.2		0.0492011	31888.9	3331.75	9955.49	6295.34	0.10448	0.632348	0.312193	1.8895	0.00508354	0.356718	0.0141022	0.0186857
78	Cys-Gly	C01419	GSH homeostasis	179.048	0.712994	+	241699	268535	267145	74337	51237.9	66547.4	363411	402329	311127	161999	281912	203554	0	0	0	281715	344779	319242		0.100625	267145	66547.4	363411	203554	0.249106	0.560123	1.36035	3.05879	6.04845e-05	0.0312352	0.0230063	0.0132713
79	gamma-L-Glutamyl-L-cysteine	C00669	Gamma-glutamyls	251.069	0.742038	+	34557.6	33072.1	21866.6	6221.8	5361.73	3884.15	22772.2	7667.87	18242	10236	11234.1	5745.21	1746.6	0	0	17593	32133.3	17176.8		0.381935	33072.1	5361.73	18242	10236	0.162123	0.561121	0.551585	1.90908	0.00371485	0.208965	0.0861856	0.0979188
80	gamma-L-Glutamyl-D-alanine	C03738	Gamma-glutamyls	219.097	0.690306	+	37153.7	22228.6	16282.4	15504.3	6868.72	13568.6	31466.3	18044.4	17783.2	11985.8	7128.31	7917.19	0	458.469	0	26107.3	31618.4	20308.8		0.21742	22228.6	13568.6	18044.4	7917.19	0.610414	0.438762	0.811766	0.583493	0.120796	0.0479159	0.734694	0.380804
81	Dimethylglycine	C01026	Serine biosynthesis and one-carbon metabolism	104.07	0.67538	+	295747	276612	311254	187964	235408	188899	855394	1048558	790093	467001	639405	444330	91362.5	98480.2	127820	572489	631783	645202		0.0627634	295747	188899	855394	467001	0.638718	0.545948	2.89231	2.47222	0.00824966	0.0183534	0.00152077	0.00791776
82	Phosphoserine	C02532	Serine biosynthesis and one-carbon metabolism	186.017	0.670411	+	37226.2	46777.8	109519	11930.1	35922.2	12602.2	95064.1	161627	151950	56639.3	110656	65874.5	11413.3	0	0	80820.8	105826	96520.2		0.133895	46777.8	12602.2	151950	65874.5	0.269406	0.433526	3.24834	5.22721	0.138365	0.0930577	0.0800489	0.0355215
83	S-Adenosyl-L-homocysteine	C00021	Serine biosynthesis and one-carbon metabolism	385.128	0.712319	+	146610	146386	144777	38531.7	37576.5	41777	146633	196738	163082	60624.6	110850	81588.8	0	0	0	111415	127090	153304		0.162051	146386	38531.7	163082	81588.8	0.26322	0.500294	1.11405	2.11745	1.76173e-07	0.0151576	0.195756	0.0368592
84	S-Adenosyl-L-methionine	C00019	Serine biosynthesis and one-carbon metabolism	399.144	0.657624	+	138706	151989	132864	3515.93	13076	20199.2	89395.3	126345	90393.7	63978.6	63302.4	45840.5	0	621.837	0	98255.9	100178	103272		0.0251662	138706	13076	90393.7	63302.4	0.0942715	0.700296	0.651694	4.84111	6.51512e-05	0.0305596	0.0432596	0.00403727
85	Ornithine	C01602	Urea cycle	133.097	0.615986	+	816695	861399	1016144	1131868	1660423	1288512	787414	987336	698151	621824	675365	521838	94346.7	12644.6	23796.3	1044230	1330254	1185557		0.120517	861399	1288512	787414	621824	1.49584	0.789704	0.914111	0.482591	0.0513036	0.0870568	0.519852	0.00985672
86	Putrescine	C00134	Polyamines	89.1072	0.612822	+	62327.2	70379.7	48358.8	95476.2	2860.02	16594.6	1006566	144225	200694	97455.1	220572	211420	3552.58	0	0	332818	304018	311303		0.0473801	62327.2	16594.6	200694	211420	0.26625	1.05345	3.22	12.7403	0.497315	0.385189	0.233984	0.0478363
87	Spermidine	C00315	Polyamines	146.165	0.583845	+	1052779	1194720	561967	486023	423808	420231	276442	1006686	751125	489176	1133051	724824	31083.3	0	319464	754062	1036356	1180038		0.21887	1052779	423808	751125	724824	0.402561	0.964984	0.713469	1.71027	0.062856	0.732887	0.419217	0.147802
88	Spermine	C00750	Polyamines	203.223	0.581745	+	49584.3	44394.4	63367.5	84886.9	334529	104031	11875	203063	185395	101954	350497	161532	6338.7	0	28909.7	156540	232753	232330		0.211768	49584.3	104031	185395	161532	2.09806	0.871284	3.73899	1.55273	0.203726	0.501932	0.256654	0.796971
89	N-Acetylneuraminate	C00270	Aminosugars	308.098	0.558642	-	10957	17530.7	11177.7	13373.8	20469.4	19224.7	10655	4012.76	15272.6	1862.26	5768.41	3340.98	0	3150.94	2744.14	8849.67	9085.14	8700.22		0.0218572	11177.7	19224.7	10655	3340.98	1.71992	0.313559	0.953241	0.173786	0.219426	0.141701	0.454177	0.00471155
90	N-Glycoloyl-neuraminate	C03410	Aminosugars	326.107	0.751241	+	139216	130496	171404	49818.2	70687.8	55835.7	77662.9	90469.7	84214.8	34875.4	44696.2	43386.9	1519.47	0	0	91495.3	105350	149520		0.26247	139216	55835.7	84214.8	43386.9	0.401073	0.515193	0.604923	0.777045	0.00315234	0.000856842	0.00834899	0.0619802
91	alpha-D-Glucosamine 1-phosphate	C06156	Aminosugars	260.053	0.702225	+	83904.2	76354.2	75841	53950.6	71989.1	67502	40766.5	56866	47045.8	27113.8	30818.8	26984.8	0	0	0	59172.6	78529.3	72007.6		0.140886	76354.2	67502	47045.8	27113.8	0.884065	0.576328	0.616153	0.401674	0.0773594	0.0147705	0.00472902	0.0028909
92	UDP-N-acetyl-D-glucosamine	C00043	Aminosugars	606.074	0.517693	-	1411366	2702304	2210531	405283	407594	477232	1710880	1898256	1708740	1180778	1892484	962745	0	0	0	1964906	1440968	1684577		0.154515	2210531	407594	1710880	1180778	0.184388	0.690158	0.773968	2.89694	0.0112284	0.211625	0.428768	0.0314036
93	CMP-N-acetylneuraminate	C00128	Aminosugars	613.14	0.528094	-	3601.73	3835.86	2889.74	3186.19	2546.94	3410.3	8230.87	10001.2	6065.08	10037.7	7402.85	5330.41	0	0	0	3979.69	3917.27	6181.97		0.274854	3601.73	3186.19	8230.87	7402.85	0.884629	0.899401	2.28525	2.32342	0.362737	0.788654	0.0165499	0.0306057
94	Creatine	C00300	Arginine and proline metabolism	132.077	0.679043	+	2226091	2155743	1694315	3278614	3057527	3091002	1105297	1135318	979363	521175	808811	551574	102216	99129.8	28755.6	2372276	2559108	2896328		0.101791	2155743	3091002	1105297	551574	1.43385	0.499028	0.512722	0.178445	0.00345922	0.0123301	0.00537062	2.52119e-05
95	Creatinine	C00791	Arginine and proline metabolism	114.066	0.672443	+	691286	647885	698665	534076	444251	558769	510320	515193	472309	263311	374837	325376	59207.6	41653.2	34988.7	859778	789616	780205		0.0536879	691286	534076	510320	325376	0.772584	0.637592	0.738218	0.609231	0.0120067	0.00703526	0.000989676	0.015744
96	N-Acetylornithine	C00437	Arginine and proline metabolism	173.092	0.691026	-	72230.7	118514	94120.3	26289.2	27464.6	28015.2	53336.8	41885.6	42826.3	31845.5	34798.4	22249.9	0	1608.98	573.469	55768.2	58643.6	59463.6		0.0334827	94120.3	27464.6	42826.3	31845.5	0.291803	0.743597	0.455017	1.15951	0.00717668	0.035993	0.0242223	0.567994
97	trans-4-Hydroxy-L-proline	C01157	Arginine and proline metabolism	132.065	0.67231	+	7791878	7679994	11828990	2536813	4293873	2677454	21409680	35465380	21700600	11454430	16930760	12482700	236036	38195.4	112022	12360860	12604220	14273650		0.0796075	7791878	2677454	21700600	12482700	0.343621	0.575224	2.78503	4.66215	0.0159083	0.0634262	0.0241087	0.0041355
98	Pantothenol	C00864	Panthothenate metabolism	220.118	1.53045	+	3211207	3538197	2981915	1566059	1347722	1632387	1577692	1822284	1574565	727652	801163	757794	11034.9	2340.31	0	1465744	1852968	2084382		0.173552	3211207	1566059	1577692	757794	0.487685	0.480318	0.491308	0.483886	0.000699152	0.000453679	0.000937379	0.0010501
99	5-6-Dihydrouracil	C00429	Panthothenate metabolism	113.034	0.6503	-	555540	790574	656786	127148	146535	156305	462380	580878	460158	489011	512814	263002	0	44638.7	40879.7	376961	534408	485295		0.173037	656786	146535	462380	489011	0.223109	1.0576	0.704004	3.33716	0.00157454	0.422186	0.102421	0.0254473
100	Pantetheine 4--phosphate	C01134	Panthothenate metabolism	359.103	1.70243	+	78817.5	79994.8	57213.4	63143	51845.5	35634.5	79031.1	108200	110672	44509.3	96112.5	38771.6	0	0	0	82843.5	103161	115187		0.162833	78817.5	51845.5	108200	44509.3	0.657792	0.411363	1.37278	0.858498	0.115838	0.131357	0.095723	0.655107
101	Taurine	C00245	Sulfur metabolism	124.006	0.650999	-	22716860	41214880	32564840	16354250	13379720	15772070	10046250	10606260	9404429	8873253	8189710	5264054	0	693.553	0	20723840	21645400	21212550		0.0217544	32564840	15772070	10046250	8189710	0.484328	0.815201	0.3085	0.519254	0.0349957	0.0904972	0.0144264	0.00572377
102	Hypotaurine	C00519	Sulfur metabolism	108.011	0.659349	-	160661	202836	298607	133967	146617	176616	77493.2	87420.3	110364	82496.1	84059.3	35661.6	0	3067.33	8373.46	165004	185807	147934		0.114091	202836	146617	87420.3	82496.1	0.722837	0.943673	0.43099	0.562663	0.185156	0.261099	0.037174	0.0138394
103	3-Sulfino-L-alanine	C00606	Sulfur metabolism	152.001	0.583323	-	38151.5	44362.9	35102.2	22067.4	26875.2	21345.2	39017.8	53944.6	68333	41705.8	29589.3	34965.9	0	1453.97	796.427	37512.1	42018.5	47045.7		0.113035	38151.5	22067.4	53944.6	34965.9	0.578416	0.648181	1.41396	1.5845	0.00814048	0.115763	0.176849	0.0374462
104	(R)-S-Lactoylglutathione	C03451	Sulfur metabolism	378.097	0.536346	-	23332	35995.3	36355.6	10426.7	7794.52	16036.7	750.323	1064.25	862.594	0	0	0	0	0	0	7043.36	9766.66	10147.9		0.188418	35995.3	10426.7	862.594	0	0.289669	0	0.0239641	0	0.0141664	0.000628012	0.00193376	0.00932021
105	L-Methionine S-oxide	C02989	Sulfur metabolism	164.038	0.657937	-	50678.8	82996.6	78441.7	19098	17047.5	14775.7	41356.9	48433.9	40375.3	30137.7	30575.6	25264.2	0	0	0	57170.8	49955.2	47695.3		0.095898	78441.7	17047.5	41356.9	30137.7	0.217327	0.728722	0.527231	1.76787	0.00616965	0.00852717	0.0586016	0.00520437
106	5-Hydroxyindoleacetate	C05635	Indole and Tryptophan	190.052	0.649552	-	99514.7	197487	159814	41247.5	59390.6	55537.4	60319.5	69634	60015.6	35861.9	43526.2	18722.8	0	386.788	379.592	106661	84197.7	92988.5		0.119639	159814	55537.4	60319.5	35861.9	0.347513	0.594532	0.377436	0.645724	0.0260938	0.0185283	0.0362718	0.102599
107	Anthranilate	C00108	Indole and Tryptophan	138.055	0.727715	+	102356	87193.4	64380.7	61253.5	45214.1	48110.3	56125.5	85890.6	79726.8	52055.2	38445.1	46132.1	0	6840.19	14430.1	57783.6	59355.4	56945.1		0.0210863	87193.4	48110.3	79726.8	46132.1	0.551766	0.578627	0.914368	0.958882	0.051941	0.0455255	0.494398	0.397145
108	g-Oxalo-crotonate	C03453	Indole and Tryptophan	159.028	0.714218	+	684696	750388	1007110	435673	1242155	796346	914104	741442	637536	760741	1314876	808152	0	7313.06	0	2435991	2001034	1687387		0.18415	750388	796346	741442	808152	1.06125	1.08997	0.988077	1.01482	0.968428	0.36935	0.715913	0.665479
109	Glycerol 3-phosphate	C00093	Glycerophospholipid biosynthesis	173.021	0.753835	+	131201	115549	102776	88412.5	86121.7	66979.1	50875.3	62704.8	79687.3	26834.4	48446.5	44343.3	0	0	0	80521.8	106289	99021.8		0.139437	115549	86121.7	62704.8	44343.3	0.745328	0.707175	0.54267	0.514891	0.0278864	0.0828643	0.0113138	0.0128405
110	Ethanolamine phosphate	C00346	Glycerophospholipid biosynthesis	142.026	0.670082	+	390731	363048	525236	542727	1393466	787944	86051.7	194158	141193	287452	241492	227509	0	2754.09	0	307925	517222	513570		0.26846	390731	787944	141193	241492	2.01659	1.71037	0.361356	0.306484	0.134989	0.0363865	0.0083769	0.0608336
111	N-Methylethanolamine phosphate	C01210	Glycerophospholipid biosynthesis	156.042	0.655537	+	3061978	2633860	2779651	1398210	1330819	1523700	1292076	828638	319218	546723	1198216	660359	0	2579.8	0	3030046	2609317	2212342		0.156237	2779651	1398210	828638	660359	0.503016	0.796921	0.298109	0.472289	0.000517432	0.974938	0.0028299	0.041951
112	sn-glycero-3-Phosphoethanolamine	C01233	Glycerophospholipid biosynthesis	216.063	0.673118	+	232505	209137	308175	75914.4	249837	124125	436783	1110598	692501	356591	365458	346442	0	2738.96	0	241275	240425	256262		0.0362135	232505	124125	692501	356591	0.533858	0.514932	2.97843	2.87285	0.170089	0.117793	0.0667429	0.0167419
113	Choline	C00114	Glycerophospholipid biosynthesis	104.107	0.655965	+	72171830	80348650	83130120	38416700	52133730	39894850	42698420	80681450	79156470	45092440	58744020	41262720	0	7124.89	170070	84836010	86929260	87498780		0.0162247	80348650	39894850	79156470	45092440	0.496522	0.569662	0.985162	1.13028	0.00300222	0.229138	0.438539	0.515691
114	L-Carnitine	C00318	Carnitine and fatty acid metabolism	162.112	0.670138	+	10713140	10379500	11919700	10407610	13658610	13524840	7328864	6624658	6583040	3200808	4529900	3197625	0	31615.5	28482.1	13315380	11886180	10513340		0.117692	10713140	13524840	6624658	3200808	1.26245	0.483166	0.618368	0.236661	0.258796	0.00317192	0.00139158	0.00151434
115	acyl-C2 (acetyl-carnitine)	HMDB00201	Carnitine and fatty acid metabolism	204.123	0.70783	+	3034543	2432546	2608549	6371454	6115340	5102286	1788210	1397888	1359314	730551	942767	847016	0	15897.4	9043.66	4689490	4487564	3996072		0.0812207	2608549	6115340	1397888	847016	2.34435	0.605926	0.535887	0.138507	0.00175042	0.0108469	0.00640123	0.000214495
116	acyl-C3 (propionyl-carnitine)	HMDB00824	Carnitine and fatty acid metabolism	218.138	0.711501	+	256295	236650	217226	195886	127991	105786	110362	58446.8	68126.9	65626	153404	152003	0	7567.02	0	406122	383358	392120		0.0291522	236650	127991	68126.9	152003	0.540846	2.23117	0.287881	1.1876	0.0333672	0.248423	0.00127531	0.64842
117	acyl-C4 (butanoyl-l-carnitine)	HMDB00736	Carnitine and fatty acid metabolism	232.154	1.74421	+	83801.1	78644.8	59926.2	85769.3	42990.9	39134.5	41944.8	41214.5	46145.1	45308.3	29030.5	37652.9	0	8626.27	0	46107.9	44750.6	44012.3		0.0236435	78644.8	42990.9	41944.8	37652.9	0.546646	0.89768	0.533344	0.875836	0.335728	0.308154	0.0138713	0.300031
118	acyl-C5 (isovalerylcarnitine)	HMDB00688	Carnitine and fatty acid metabolism	246.169	1.77271	+	576997	514788	527533	333130	253180	260255	182138	170706	170698	80384.6	127988	94971.7	0	27299.9	3765.64	392820	392336	478464		0.117725	527533	260255	170706	94971.7	0.493343	0.556347	0.323593	0.364918	0.00126659	0.00732561	4.64023e-05	0.00342873
119	acyl-C5-OH	ac107	Carnitine and fatty acid metabolism	262.164	0.710267	+	48350.3	55880.8	51350.6	43669.9	45916.9	31894.6	25260.2	32219.9	27479.5	2443.33	28440.8	18126.3	0	0	0	67415.9	89726.2	78996.9		0.141753	51350.6	43669.9	27479.5	18126.3	0.850427	0.659629	0.535135	0.415074	0.0798179	0.200742	0.0014259	0.0503081
120	acyl-C6 (hexanoyl-l-carnitine)	HMDB00756	Carnitine and fatty acid metabolism	260.185	1.81189	+	19536	17709.2	17397.5	15931.5	13560.1	10300.8	16633.7	11424.9	14049.4	13181.5	5137.86	6617.91	0	0	0	9015.7	17750.8	22963.4		0.425152	17709.2	13560.1	14049.4	6617.91	0.765705	0.471044	0.793339	0.488044	0.0484388	0.119033	0.0639794	0.169895
121	Hexanoic acid (caproate)	C01585	Saturated Fatty acids	115.075	1.7128	-	67737.3	76534.4	71872.9	86903.1	79601.8	70068.5	83926.5	96344.1	69138.6	88891.5	86704.1	84966	0	11651.7	15296.8	61746.8	85667.1	94222.6		0.208985	71872.9	79601.8	83926.5	86704.1	1.10754	1.0331	1.16771	1.08922	0.283119	0.664211	0.250776	0.185333
122	Heptanoic acid	C17714	Saturated Fatty acids	129.091	1.72918	-	154659	147056	121100	158382	147537	152091	156570	167259	147621	129724	151182	240924	0	41217.1	11767.4	128371	172779	195010		0.205149	147056	152091	156570	151182	1.03424	0.965586	1.0647	0.994027	0.331854	0.652153	0.236023	0.567657
123	Octanoic acid (caprylate)	C06423	Saturated Fatty acids	143.106	1.79744	-	177514	213781	238029	231398	233061	227717	219919	249386	214828	195839	195638	242681	0	30742.8	971.782	223012	234831	261938		0.0831789	213781	231398	219919	195839	1.08241	0.890508	1.02871	0.84633	0.301009	0.430051	0.42568	0.286199
124	Nonanoic acid (pelargonate)	C01601	Saturated Fatty acids	157.122	1.95189	-	805045	797228	850707	687958	681718	719413	736711	638088	748857	692902	802708	812108	0	18685.8	1164.82	740268	808743	771328		0.0443298	805045	687958	736711	802708	0.854558	1.08958	0.915117	1.1668	0.00397857	0.302676	0.0475109	0.142586
125	Decanoic acid (caprate)	C01571	Saturated Fatty acids	171.138	2.11204	-	758166	809765	402531	670047	584258	585950	702324	657174	636837	820547	819898	737584	0	0	0	551169	880516	813939		0.23264	758166	585950	657174	819898	0.772852	1.24761	0.866795	1.39926	0.757231	0.0194463	0.950084	0.0105176
126	Dodecanoic acid	C02679	Saturated Fatty acids	199.169	2.31881	-	1147094	1479492	1073424	1359883	1024429	1032905	1061360	1339416	961765	1543102	1359405	1292459	0	0	0	1071558	1445864	1277494		0.148198	1147094	1032905	1061360	1359405	0.900454	1.28081	0.92526	1.3161	0.602006	0.110128	0.540785	0.123998
127	Tetradecanoic acid	C06424	Saturated Fatty acids	227.201	2.52941	-	3071441	4062301	3626822	1870716	1621847	1726830	2180717	2360017	2391354	2773597	2750877	1869726	0	0	0	2926910	3624236	3162647		0.109547	3626822	1726830	2360017	2750877	0.476128	1.16562	0.650712	1.59302	0.00334715	0.639793	0.0122672	0.0770246
128	Hexadecanoic acid	C00249	Saturated Fatty acids	255.232	2.83568	-	16634800	18464300	16095440	11186620	9931716	12011260	14444510	13151470	11670850	20229670	19744910	11133600	0	3258.08	34624.6	16628250	17074880	17932720		0.0385168	16634800	11186620	13151470	19744910	0.672483	1.50135	0.7906	1.76505	0.00302339	0.266775	0.0208716	0.117831
129	Octadecanoic acid	C01530	Saturated Fatty acids	283.264	3.30705	-	3904970	4901496	4173828	2877043	2375399	3019718	3654195	3356253	3109497	6232056	5816092	3172215	0	3144.55	32297.9	4923316	4773798	5022690		0.025534	4173828	2877043	3356253	5816092	0.689306	1.73291	0.804119	2.02155	0.0116219	0.154859	0.0472811	0.0769524
130	Tetradecenoic acid	C08322	Monounsaturated Fatty Acids	225.185	2.3546	-	80808.2	75965.8	63029.9	53549.7	36292.6	33582.8	47629.2	52506.8	51991.3	55004.3	40411.2	47083.4	0	0	0	94650.6	90400.7	112009		0.115612	75965.8	36292.6	51991.3	47083.4	0.477749	0.9056	0.684405	1.29733	0.0172876	0.514455	0.0150827	0.446719
131	Hexadecenoic acid	C08362	Monounsaturated Fatty Acids	253.217	2.55827	-	970103	1763730	1691756	547763	673033	558321	765493	941637	916091	876897	957250	362913	0	0	0	1230089	1206221	1249263		0.0175525	1691756	558321	916091	876897	0.330024	0.957217	0.541503	1.5706	0.0263306	0.50485	0.0813996	0.505005
132	Octadecenoic acid	C00712	Monounsaturated Fatty Acids	281.248	2.87495	-	7917250	14853120	11712140	3862669	5159220	5807636	4638018	5412376	4826714	5468882	5364868	1782334	0	0	0	7727242	7475074	8439635		0.0634776	11712140	5159220	4826714	5364868	0.440502	1.11149	0.412112	1.03986	0.034787	0.574392	0.0317543	0.611205
133	Linoleate	C01595	Poly-unsaturated Fatty Acids	279.233	2.60054	-	249819	509532	470981	144783	216144	202904	195536	226467	230223	232243	237860	107601	0	0	0	332782	356448	337905		0.0363662	470981	202904	226467	232243	0.430811	1.02551	0.480841	1.1446	0.0569696	0.601827	0.0776731	0.92763
134	Octadecatrienoic acid	C06427	Poly-unsaturated Fatty Acids	277.217	2.43547	-	13548.9	25207.1	20089.9	5246.88	8589.76	5424.59	12177.3	15421.8	8506.38	17694.3	13003.5	5997.69	0	0	0	26385	14150.4	21788		0.297478	20089.9	5424.59	12177.3	13003.5	0.270016	1.06785	0.606144	2.39714	0.0204224	0.962603	0.125338	0.178672
135	Eicosatetraenoic acid	C00219	Poly-unsaturated Fatty Acids	303.233	2.51054	-	342288	750574	686200	158048	250004	218457	235680	292712	291445	354143	381824	112399	0	0	0	497834	358760	414120		0.165302	686200	218457	291445	354143	0.318357	1.21513	0.424723	1.62111	0.0413513	0.918791	0.0670834	0.456107
136	Eicosapentaenoic acid	C06428	Poly-unsaturated Fatty Acids	301.217	2.37071	-	97143.8	181721	171720	67034.3	79933.6	63022.7	46567.8	58758.4	59232.6	61105.9	60614.3	23832.5	0	0	0	111257	108379	101056		0.0492027	171720	67034.3	58758.4	60614.3	0.39037	1.03159	0.342175	0.904228	0.0418776	0.652026	0.0242109	0.18307
137	Docosahexaenoic acid	C06429	Poly-unsaturated Fatty Acids	327.233	2.43051	-	457169	1003305	788994	143707	178328	200235	215972	314150	307536	430415	418772	123496	0	0	0	510508	386850	410852		0.150371	788994	178328	307536	418772	0.226019	1.3617	0.389782	2.34833	0.0226633	0.691072	0.0438959	0.214138
138	Dodecanedioic acid	C02678	Poly-unsaturated Fatty Acids	229.144	1.69738	-	30290	37968.4	42546.9	30726.7	28342.4	26977.9	29760.4	28892.5	30441.4	26376.4	20089.9	33226.8	0	0	0	48417	33604.9	31148		0.247648	37968.4	28342.4	29760.4	26376.4	0.746474	0.886294	0.783819	0.930634	0.0919613	0.458074	0.115039	0.620126
139	(8Z-11Z-14Z)-Icosatrienoic acid	C03242	Essential fatty acids	305.248	2.6627	-	172471	288934	265299	65380.7	94368.1	78273.7	86743.2	91268.1	95574.6	111149	131360	40660.9	0	0	0	162118	174976	154928		0.0619273	265299	78273.7	91268.1	111149	0.29504	1.21783	0.34402	1.42	0.0111553	0.913456	0.0132784	0.628218
140	(5Z-8Z-11Z-14Z-17Z)-Icosapentaenoic acid	C06428	Essential fatty acids	301.217	2.37071	-	97143.8	181721	171720	67034.3	79933.6	63022.7	46567.8	58758.4	59232.6	61105.9	60614.3	23832.5	0	0	0	111257	108379	101056		0.0492027	171720	67034.3	58758.4	60614.3	0.39037	1.03159	0.342175	0.904228	0.0418776	0.652026	0.0242109	0.18307
141	(7Z-10Z-13Z-16Z-19Z)-Docosa-7-10-13-16-19-pentaenoic acid	C16513	Essential fatty acids	329.25	2.52902	-	409634	772239	657114	140364	187397	199051	159177	236290	229773	361121	426770	141105	0	0	0	423801	387476	343011		0.105164	657114	187397	229773	361121	0.285181	1.57164	0.34967	1.92704	0.0157016	0.322779	0.0211079	0.203263
142	Nicotinic acid	C00253	Additional Bioactive Lipids	124.04	0.577875	+	834847	678709	556080	278546	180973	174215	474148	257806	214173	80891.1	215294	153266	48647.7	12920.5	80746.3	418972	588083	692426		0.243603	678709	180973	257806	153266	0.266643	0.594503	0.379848	0.846902	0.00541737	0.137259	0.0302536	0.298264
143	2-Methyleneglutarate	C02930	Other	143.034	0.648314	-	48444.6	59580.1	48714	102002	47182.5	68650	39808	4822.85	8611.96	4621.69	8798.66	8794.01	0	0	0	52524.8	63792.5	43360.6		0.192274	48714	68650	8611.96	8794.01	1.40925	1.02114	0.176786	0.128099	0.281269	0.406932	0.0417686	0.015184
144	3-Oxalomalate	C01990	Other	207.014	0.658314	+	166135	184774	190364	42493.8	52674.5	51213.1	264516	187483	204938	66516	129049	106070	0	0	0	182730	198260	178047		0.0567783	184774	51213.1	204938	106070	0.277165	0.517574	1.10912	2.07116	7.9273e-05	0.0161498	0.189855	0.0492177
145	cis-p-Coumarate	C06738	Other	165.054	0.714962	+	956764	1009738	844506	452624	542981	424939	516961	607344	459125	170243	378875	213454	0	1444.52	0	955821	1123298	1119575		0.0896956	956764	452624	516961	213454	0.473078	0.412902	0.540323	0.471593	0.00154649	0.023554	0.00326477	0.0395847
146	N6-Methyl-L-lysine	C02728	Other	161.128	0.62323	+	39334	36499.4	29771.2	15143.3	19068.3	13138.8	32637.8	48916.6	42687.4	22265.2	25554.4	14230.2	0	6984.2	0	33768.4	44739.8	38162		0.141986	36499.4	15143.3	42687.4	22265.2	0.414892	0.521588	1.16954	1.4703	0.0042988	0.0234647	0.323778	0.26541
147	Riboflavin	C00255	Other	377.143	1.74398	+	23244.4	27795.8	70506.1	20876.7	15820.5	16203.2	13104.1	23237.8	15200.7	2300.15	13215.3	5456.97	0	0	0	25798.5	24784.8	35537.8		0.206824	27795.8	16203.2	15200.7	5456.97	0.582939	0.358995	0.546869	0.336782	0.205235	0.0852129	0.203492	0.0426469
148	Glucosinolate	C17260	Other	316.984	1.15623	-	274896	255487	227994	312189	273711	287013	266584	250209	229328	267729	299474	305014	0	0	0	235294	252165	299261		0.126419	255487	287013	250209	299474	1.12339	1.1969	0.979338	1.04342	0.0968968	0.0568491	0.825508	0.989258
149	D-Ribose 5-diphosphate	C01095	Other	308.978	0.539366	-	218258	319992	311679	261493	243942	277454	19369.3	31677	31427.2	55422.7	53792.6	16148.4	0	0	0	218930	196338	279274		0.185198	311679	261493	31427.2	53792.6	0.838983	1.71166	0.100832	0.205713	0.547139	0.347907	0.0014692	0.000167337
150	N-Acetylmethionine	C02712	Other	190.053	0.648052	-	99514.7	197487	159814	41247.5	59390.6	55537.4	60319.5	69634	60015.6	35861.9	43526.2	18722.8	0	0	0	106661	84197.7	92988.5		0.119639	159814	55537.4	60319.5	35861.9	0.347513	0.594532	0.377436	0.645724	0.0260938	0.0185283	0.0362718	0.102599
151	Oxalosuccinate	C05379	Other	189.004	0.644831	-	115800	115128	111695	30759.6	14702.1	23587	61858.6	24618.4	41501.8	28505.6	35636.3	23809.8	0	0	0	91066.5	90497.7	87627.4		0.0205443	115128	23587	41501.8	28505.6	0.204877	0.686853	0.360484	1.20853	4.57812e-05	0.303178	0.00273072	0.336799
152	N-Carbamyl-L-glutamate	C05829	Other	191.066	0.689244	+	73942.2	66387.5	73275.8	13305.9	26473.6	18188.8	143886	236472	167554	79962.3	120273	92765.3	0	446.782	0	74342.7	92138.3	112878		0.207113	73275.8	18188.8	167554	92765.3	0.248223	0.553643	2.28663	5.10014	0.000334322	0.0481859	0.0161625	0.00330462
153	2-Oxo-7-methylthioheptanoic acid	C17220	Other	191.076	0.626385	+	502602	594946	603126	374506	446872	474775	306751	258647	0	100652	210370	114909	0	0	0	479954	561765	589053		0.104444	594946	446872	258647	114909	0.751113	0.44427	0.434741	0.257141	0.0373644	0.67008	0.0197182	0.00312973

## Sheet: Metaboanalyst
											Best 25										PLSDA Vip Score
	Best 40
			PCA										PLSDA								PLSDA 2D
