# Supplementary material for: Induction of Drug-Resistance and Production of a Culture Medium Able to Induce Drug-Resistance in Vinblastine Untreated Murine Myeloma Cells
Source: Molecules. 2023 Feb 22;28(5):2051. doi: 10.3390/molecules28052051 (PMC10004247; doi:10.3390/molecules28052051)
Supplement: Supplementary file 1 [file molecules-28-02051-s001.zip › Table S2.xlsx]

## Sheet: Data
compoundId	parent	medRt	polarity	13_IM24_M_1	14_IM24_M_2	15_IM24_M_3	16_Ctrl_IM24_M_1	17_Ctrl_IM24_M_2	18_Ctrl_IM24_M_3	Midrunblank2+	Midrunblank3+	Midrunblank4+	Techmix4+	Techmix5+	Techmix6+	Techmix7+
				IM24	IM24	IM24	Ctrl IM24	Ctrl IM24	Ctrl IM24	Blank	Blank	Blank	Techmix	Techmix	Techmix	Techmix
C00041	90.0549	0.675923	+	8005068	8117646	8662269	5398802	6541378	5235006	146151	152371	181914	6981066	7928758	7197718	7830398
C00062	175.119	0.657092	+	80755610	82325190	76864170	77583780	81442460	78021710	17927800	17530270	17885730	82916800	83658020	82907730	79899970
C00152	133.06	0.674061	+	4734472	4595322	4652554	4950572	5657656	5193344	95391.1	105427	158930	4187135	3818839	4469131	4063408
C00049	134.045	0.687016	+	3566829	3601682	3701706	3801998	3408915	3753044	65119	78570.5	95055.5	3339453	3248439	3699163	3195163
C00097	122.027	0.684961	+	66824.1	77570	44872.8	37875.3	43757.3	57155.4	1448.64	1578.75	2325.04	32422.3	37711.8	42857.9	25777.7
C00025	148.06	0.683415	+	16294520	15774040	16234290	13317300	12786380	14633680	301406	321643	398190	14217760	12111600	15211560	13496120
C00064	147.076	0.675462	+	7918082	8035834	8100422	14997070	17906920	16806790	169701	168375	262983	10725600	11475400	11173420	11856940
C00037	76.0392	0.7002	+	1205825	1320892	1291541	1346788	1609670	1442307	1423312	1368742	1235570	1515757	1274531	1368446	1446989
C00135	156.077	0.659823	+	2685668	2706262	2761743	2963713	3012743	2770704	6690.76	95756	4806.48	3043965	2882882	2918982	2951747
C00123	132.102	0.734977	+	53778660	49451390	43998110	50972990	51024110	59589470	11591.3	13480.7	19793.1	129134400	114511100	102400900	122014400
C00047	147.113	0.628369	+	5441274	5663862	5623110	5288526	6937290	6261750	78697.8	86842.1	124868	6681646	6876062	5499826	6380696
C00073	150.058	0.721754	+	17505780	17075790	11950610	15576600	14565330	17017070	19527	21535.4	37045.7	21998760	19823780	17767100	19235220
C00079	166.086	1.18501	+	47273630	37331000	69635220	82489060	43771470	50392140	37950.6	28205.7	49108.9	48936530	33313060	39917840	54473370
C00148	116.07	0.737254	+	58156500	60314730	57808960	78914390	65565040	64066730	161379	172828	612769	69630020	76163640	74279400	73343590
C00065	106.05	0.672769	+	3320725	3288205	3379892	3609209	4070455	3757907	105450	109179	182259	3090302	3329942	3121438	3008893
C00188	120.065	0.684546	+	5123928	5884824	5408778	5778748	7646696	7058110	47334.1	71232.5	12674.1	6138232	6427474	6125132	6418162
C00078	205.097	1.7229	+	10092830	10101700	8586502	10679670	11221190	10860030	14763.8	17774.5	22140.7	14427780	13648710	14076730	13504520
C00082	182.081	0.721854	+	21797660	20757410	14917560	18382260	17208790	18647620	32345.7	41927.4	75485	26275790	24398770	22430670	18518030
C00183	118.086	0.717338	+	55324960	57069300	43690110	57100260	53757410	55826190	809169	1085862	940914	57137140	65343290	62245840	47266820
C00491	241.03	0.684038	+	4392290	3944892	4221124	3995601	4212736	4572448	84028	80478.5	170879	3694388	3339325	3923302	3509438
C00242	152.055	0.719954	+	637479	600627	496676	554853	529832	619709	14855.3	15162.5	13342.2	786577	646318	627823	703511
C00475	244.092	0.7074	+	63757.1	82567.4	73927.7	131223	153356	150730	1557.47	2070.8	6383.52	128777	90537.8	102726	85591.7
C00380	112.05	0.7116	+	241684	302979	260688	364596	328435	248644	12753.9	15702.3	15879.5	319830	384089	359845	322350
C00147	136.062	0.718315	+	99194.6	70234.6	106424	52115.2	81529.2	72321.9	56112.1	50722.2	51302	159912	135804	98370.5	66338.8
C00178	127.05	1.13205	+	175507	207184	284092	270471	242130	292610	10512.2	11635.3	11233.5	249644	254300	262369	277429
C00262	137.046	0.719162	+	6525488	6053628	4795910	4085923	3659422	4246214	55713.5	69520.4	88093	4942720	5730098	5048690	4780272
C00385	153.04	0.7069	+	1449263	1283590	968800	911350	814404	999321	1734.74	0	2192.54	1239738	1191696	1490666	1314777
C00499	177.061	0.639746	+	1357046	1305071	1386925	1634246	1676718	1420702	1738.92	1818.6	4869.75	1429791	1594568	1635107	1641351
C02354	306.049	0.701	+	71926.2	139578	79318.7	71821.1	75151.1	72188.1	2824.28	8004.79	4312.03	73313.5	66355.7	57015.5	80216.5
C00906	129.066	0.690769	+	890573	944457	843628	944243	888753	1006687	29116.3	30991.5	26585.8	997354	868831	1116852	1086793
C00153	123.055	0.830883	+	3529764	3714511	3785168	3592455	4279828	3827908	201772	0	198310	4888572	5086746	4055950	3845840
C00253	124.04	0.621862	+	1315760	1656900	1978982	1304128	1992638	1975713	45317.5	49938.1	53969.3	1986020	1979889	1589496	1798674
C01879	130.05	0.851515	+	48023180	49909560	47883200	47077200	50340570	44760980	116820	135305	271815	67505660	54931520	64498420	64829460
C05283	276.118	0.70354	+	77838.6	66496.1	62176.2	76397.2	87156.2	125200	0	0	0	76348.7	72813.1	67026.8	68466.9
C00155	136.043	0.725946	+	34741.8	45591.1	26475.7	49604	34498.7	38201.7	0	2022.5	0	50211.3	54181.7	57137	36321.9
C01026	104.07	0.706531	+	457456	519570	482816	502886	400239	440879	81983.7	83408.5	80897.6	556832	506536	595383	555552
C00021	385.131	0.68761	+	164559	172836	212515	170342	185668	136508	0	0	0	201689	243225	188434	217342
C01602	133.097	0.629708	+	2241230	2277280	2334031	2283416	2651103	2565484	74086.8	74426.2	105954	2676084	2623164	2807094	2766073
C00327	176.103	0.680062	+	341906	355484	374808	325588	414888	381932	16675.8	16217.4	23339.2	336126	320528	377156	290345
C00315	146.165	0.618985	+	45898.9	51061.3	43507.9	37992.4	83738.1	64102.2	31108.9	22807.3	29699.5	94993.4	126739	87178.1	70705.2
C00329	180.086	0.706039	+	181298	177663	156599	235175	207093	173065	10231	12188.4	16167.4	147222	95795.7	159024	102644
C00386	227.113	0.65769	+	64717.4	77905.6	49984.6	37805.2	63637.3	63198.1	0	0	0	53599.7	74490.3	79531.5	54067.4
C00300	132.077	0.692462	+	17207560	18712060	16537530	16471180	16528530	16703340	71579.9	76463	105751	21081390	19714630	22421980	22537410
C00791	114.066	0.685223	+	12919580	14427480	13634310	13029830	13268370	14227030	41433.4	43348.7	68591.8	16041690	13173830	18048150	15522790
C00437	175.108	0.706915	+	783918	921565	837478	977496	902461	923689	12479.2	10756.6	21001	786192	1061414	1053540	842787
C00581	118.061	0.681509	+	70214.5	62931.3	60367.3	59525.9	73570.2	74111.6	1452.09	0	0	51971.5	50504.5	77911.1	62010.4
C01157	132.065	0.678431	+	11774860	12337660	13284080	10930340	14693210	13489580	141343	170225	217263	12295830	12279890	12019600	12239960
C02989	166.053	0.684	+	557206	494066	522974	513329	493934	565721	12860.8	13146	23107.7	520476	430179	536236	489788
C00463	118.065	1.78213	+	664603	793824	687946	551649	625131	722770	168190	198981	233224	714603	773147	683822	844439
C00328	209.091	1.14423	+	216112	189224	472765	368714	204998	219843	0	2307.08	1841.29	196107	134498	150898	208354
C03453	159.028	0.72	+	787054	855607	746448	458559	563436	592635	5444.87	7645.44	2758.94	729800	820858	811630	611756
C01210	156.042	0.680485	+	1254742	1202289	1220905	1021936	1152745	1228441	61232.1	64492.9	83849.3	1343268	1098202	1182933	1355614
C06381	133.073	0.701951	+	166028	157170	122416	145907	140468	161473	0	0	0	163586	144722	194269	211295
C01990	207.014	0.679084	+	251243	225159	268911	499207	456104	451367	0	0	0	526669	434942	380151	501808
C06738	165.054	0.721441	+	5945890	5545674	4223838	5114760	4713914	5452912	8391.26	13269	15764.7	5702784	6675950	5798966	5706680
C02728	161.128	0.668048	+	118704	94540.6	82675.5	122706	105383	88600.6	0	1460.01	0	110966	107702	106370	116913
C16618	381.023	0.663322	+	202840	214484	185429	255392	248905	175003	1558.22	0	0	228805	224534	180889	261223
C12347	374.963	0.669463	+	387233	367459	387893	388496	421867	403907	0	0	0	324918	369259	415532	392515
C00255	377.144	1.74342	+	130929	189299	151923	124134	148957	166094	8773.66	9005.81	16942.5	207230	217922	178166	186461
C17220	191.076	0.649232	+	2407565	2244934	2284504	2703676	2548424	2516473	0	0	0	2413023	2712098	2780826	2806554
C02427	190.118	0.707834	+	59064.6	67995.5	45902.2	57849.9	68071.7	65780.6	0	0	0	64731.4	76882.1	54566.9	65781.7
C00318	162.112	0.683946	+	3281326	3166207	3444515	2929668	3504036	3595851	34016.8	45884.5	45117.9	3867449	3706610	3760444	3462952
HMDB00201	204.123	0.718715	+	1236653	1243819	1007266	1073650	1072307	1180436	15183.9	11410.6	15915.6	1166196	1415147	1238046	1027854
HMDB00824	218.138	0.7403	+	426133	328637	409552	373090	441053	449313	0	1318.56	0	648425	455586	620346	589238
HMDB00736	232.154	1.50987	+	86641.4	81553.2	253964	142118	60439.8	76787.7	26395.6	38086.4	45129.1	90407.9	88513.3	97629.9	107668
HMDB00688	246.169	1.76223	+	201991	209468	192921	200737	145020	161057	13569.8	22103	18609.2	241058	191445	241048	196215
HMDB02366	244.154	1.78409	+	98117.7	103874	125289	96061.9	107612	105307	115976	109938	112113	91684	119971	94449.5	93528.4
HMDB00756	260.185	1.79955	+	31162	27878.2	30541.8	28863.6	34543.2	33728.6	8959.21	16102.2	17086.1	41103	50528.2	38957.8	39612
C00031	179.055	0.675692	-	22871390	26277900	27919030	28226050	24491770	39774880	13361.5	3295.61	79773.6	39206660	36779060	28019810	33179170
C00015	403	1.26474	-	432269	441401	476000	514476	411684	659701	0	0	0	596569	589373	585040	520600
C02350	157.036	0.686566	-	1056986	1113946	1210325	1056363	925074	1771309	0	0	1213.66	1698770	1641040	1616324	1561918
C11821	183.015	0.622436	-	32763.5	46725.2	46135	42146.5	44268.8	58721.4	0	0	0	53599.3	67707.2	53221.8	49001.2
C00366	167.019	0.652896	-	186302	228661	242604	205555	283629	482512	3997.49	3907.76	4408.03	549744	476449	330896	288223
C00009	96.968	0.59858	-	56408780	84417940	71182400	60541160	78960330	113770700	107115	91128.7	179754	103134100	101961500	94942660	93967680
C00013	176.935	0.583895	-	3838064	5487740	4943462	4449374	5600974	9918592	0	0	0	7452604	7482852	7162994	7328714
C00092	259.022	0.567723	-	52978.6	51362.1	50201.1	59052.4	80304.1	89312.5	325.114	0	354.593	75137.9	72379.1	69043.3	55789.8
C00354	338.988	0.651205	-	17108.4	17414.4	17344.5	19101.7	21521.8	39139.8	0	0	0	30782.2	39266.8	38333.8	34370.5
C00022	87.0072	0.579642	-	3526535	4051818	4261246	2880377	2704070	4686700	35164.3	0	0	4945630	4696226	4393112	4463018
C01432	89.0228	0.60255	-	63334190	64551860	72684470	40250320	35047310	65658930	171604	0	0	71840870	64534720	66975660	66530290
C00208	341.108	0.683487	-	81945.5	64111.4	67534.1	59231.2	134368	193248	7257.39	5256.52	8334.27	150644	231926	135745	128141
C00392	181.07	0.675716	-	4001313	4374484	4261306	3799685	3965441	6545720	39901.6	15569.4	30641.4	5531992	5797362	5070588	5608140
C00121	149.045	0.65872	-	626791	652560	691508	696383	646414	1033076	5336.11	5326.87	4410.97	980164	854522	735055	898216
C01684	163.06	0.658129	-	35479.2	40913.9	64687.7	51651.8	52843.1	80727.4	6145.85	0	8406.99	75197.4	84154.7	60589.2	64018.8
C01904	151.06	0.714467	-	127592	140899	177116	134216	147251	249061	3198.48	3236.57	3742.05	206487	220062	177969	205651
C00158	191.019	0.579858	-	4244222	5250127	4769581	4543492	4451040	10188740	2173.64	1526.17	3888.01	7277904	6923998	6974092	7430458
C00026	145.013	0.571368	-	283948	361844	294658	189254	198796	408852	361.857	447.393	534.585	441794	361238	337945	345609
C00042	117.018	0.541054	-	2199546	2614906	2449485	2216135	2509431	4029088	46543	46492.9	72089.7	3913164	3065835	3118440	3137491
C00122	115.004	0.509315	-	169423	203380	203929	179477	172838	253070	7936.98	7967.67	7573.09	241576	234621	252605	260327
C00149	133.013	0.548944	-	1921372	2027195	2160714	1616282	1299651	2898566	5189.4	4771.04	9974.07	2479672	2414661	2476453	2436120
C00490	129.018	0.547857	-	119116	131524	108421	108316	96247.4	171686	3194.89	0	4265.77	160510	134997	152662	105127
C02630	147.029	0.576488	-	261962	279107	221429	218285	259614	387334	2779.73	753.553	5382.64	351650	302085	317467	309016
C05526	425.08	0.596892	-	61138.4	51714.6	48690	32721	34942.3	48244.6	0	0	0	36909	41241.4	37732.4	31914
C00072	175.024	0.641402	-	59219.5	60267.9	64556.9	66966.9	59484.4	113767	597.367	515.558	1619.82	109274	76664.8	86451	76251.1
C05422	173.008	0.578958	-	126012	150089	138708	113397	107751	179210	330.861	0	0	172340	152151	177359	156679
C00542	221.06	0.659363	-	25557.5	34127.6	31585.7	27847.4	36605.3	51225.5	0	0	0	42543.6	42651.7	47197.7	46519.8
C00270	308.098	0.6078	-	138725	161014	178636	155339	166428	341284	1083.78	1236.87	1078.51	318332	233723	225257	211282
C03410	324.093	0.592007	-	34614.8	23655.5	39459.1	27317.2	22214	46934.8	0	0	0	49783.3	47367.8	41616	44054.7
C02352	131.034	0.693352	-	813400	981769	1085012	1039319	976867	1445557	4465.35	3606.22	5074.81	1330629	1197163	1054465	1248392
C02946	144.065	0.647018	-	60630.7	80739.5	72770.3	59127.6	72447.6	122208	5029.6	5193.61	5111.22	122901	119801	108874	100703
C00864	218.103	0.624517	-	623426	660971	683391	769022	660715	844886	2097.3	1074.77	2648.53	1086462	890540	948074	869971
C00429	113.034	0.661658	-	519839	596881	599710	612747	570605	911190	0	59265	56577.6	764002	624067	756878	626961
C00245	124.006	0.66094	-	1098380	1502240	1554496	1503225	1658179	2878623	18016.7	7160.13	18503	2387657	2263291	2079670	1800455
C00606	152.001	0.633703	-	28592.9	29165.8	25153	30402.7	23028.4	44691.3	1225.37	1242.87	2015.01	31057.2	29345.9	27554.3	33563.2
C00957	118.979	0.685967	-	12505.9	11364.4	13319.5	15281.7	16578.2	14297.7	308.067	0	314.303	10946	20930.7	16352.6	19518
C01962	151.983	0.64813	-	140562	152585	155038	173463	160287	230382	0	0	0	203639	224129	241240	214264
C06336	188.986	0.727615	-	43536	52626.3	56614.6	46416.1	59295.3	98721.6	390.418	0	0	100320	79396.9	71114.7	77649.9
C00506	167.996	0.570592	-	106327	113243	93523.1	126624	89740.2	117631	449.739	721.204	2286.74	96690.2	89933.1	91942.4	104266
C00637	158.061	1.95306	-	117636	134286	168558	132429	177026	363680	0	0	0	298243	242605	258694	209912
C00954	174.055	1.88348	-	77629.2	97921.8	91862.2	116385	94309.8	115118	647.313	797.982	52075	81481.4	91598.3	110089	136073
C01233	214.048	0.658539	-	62503.9	76643.7	71630.5	47891.5	43344.2	75812.7	2484.45	1293.66	1897.39	75853.1	73204.4	65584.8	68754.2
C00246	87.0436	0.632594	-	120819	124614	109805	80940.9	77867.2	111223	58322.8	58132.8	68157.5	121340	130299	113940	124086
C00803	101.059	0.661346	-	179170	200800	210369	128318	104196	113093	79881.5	76229.3	90044.1	189322	177830	196292	178351
C17714	129.091	1.72257	-	211827	221194	208938	206404	210244	229822	192392	182333	184214	265952	272735	242269	272292
C06423	143.107	1.74527	-	565225	614709	571021	692959	503580	787038	260645	282631	317316	639568	589978	723295	723487
C01585	115.075	1.70144	-	94460.1	112544	93812.8	116605	102979	102496	100966	87468.8	110980	105571	102534	105619	114808
C01601	157.122	1.92634	-	1590755	1685485	1481082	1722630	1305724	1665778	649173	646051	1189152	1163357	1531791	1734161	2131104
C01571	171.138	2.10517	-	1420653	1405989	1727635	1484544	1139089	1619450	556998	580843	668741	1890394	1961488	1991141	1945392
C02679	199.169	2.31826	-	1555482	1893878	1793866	1598420	1428580	2088052	911457	1054546	839653	2205393	1936342	2131751	2035063
C06424	227.201	2.52908	-	2776249	3980542	4401582	3139529	3208826	4390802	1026178	1057617	989688	4426920	4495906	4581784	4248460
C00249	255.233	2.84947	-	17505450	22485230	43740920	17309480	32670060	39008770	5391344	5577998	5591292	43172950	37527470	33204170	28616580
C01530	283.264	3.32017	-	7893218	7763518	18179660	6569570	11904800	15095400	1064639	960457	1006462	14232500	12999080	12705850	13539830
C08322	225.185	2.3532	-	103944	419595	168347	124483	192069	150696	27916	27710.7	29475.9	269191	243896	262083	222453
C08362	253.217	2.57273	-	822545	3157272	1591003	1192255	1846690	1630349	98808.3	73962.7	99610.7	2739537	2488671	2453874	1917063
C00712	281.248	2.8783	-	1807702	2636837	3113402	1835993	2608574	3556488	149077	123057	117987	3862709	2909639	3460037	2866122
C01595	279.233	2.59877	-	198535	321738	363940	296930	290998	461376	28797.2	26416.4	36903.9	547801	402392	389258	340867
C06427	277.217	2.43665	-	14719.2	24576.8	20161.3	25015.2	25160.6	35985.7	0	1114.63	1827.51	35011.8	30323.8	37511.1	35335.8
C00219	303.233	2.52141	-	39311.9	49958.7	59453.5	125822	118135	203962	0	0	954.278	124922	135466	115069	121515
C06428	301.217	2.37027	-	13604.6	15906.5	10343.5	30114.8	27187.3	60248.2	0	0	0	39161.3	38260.6	35052.4	33298.8
C06429	327.233	2.4296	-	80514.9	107023	115371	199710	212403	364179	0	0	857.689	290400	261989	268980	223453
C02678	229.144	1.69816	-	35351.9	38139.7	38761.2	39395.3	40155.8	52180.9	21531.8	25454	21195.2	51450.8	44846.2	45316.4	45273.3
C03242	305.248	2.6566	-	22932.1	29991.6	33553.8	46439	46587.3	102827	0	0	0	77444.1	53442.7	60199.1	48833.9
C16513	329.25	2.50832	-	38479.3	44618.8	40400.9	102131	104856	177010	2225.43	3407.61	1262.59	106404	103094	107627	81936.1
C02930	143.034	0.675461	-	2281303	2685028	3090106	2692954	2638932	3931451	3391.34	2237.56	9575.79	3361875	2992304	2629492	3304820
C00198	177.04	0.716219	-	166030	178727	196823	216176	168790	312865	1990.41	1487.03	1637.79	256120	241155	180021	251210
C17260	316.984	1.14708	-	281042	308441	294245	276076	302888	249093	797.221	0	3022.83	289708	303646	272672	196342
C01095	308.979	1.27345	-	13395	15338.4	17840.8	13428.7	17105	18594.5	0	0	0	14827.9	19061.3	15709.1	15932.9
C16322	171.101	0.711063	-	62570.6	59378.9	62130.5	57848.2	52282.9	136947	35445.9	36799.7	37092.7	135511	100313	82147.3	77593.1
C03139	174.054	1.82728	-	77629.2	97921.8	91862.2	116385	94309.8	115118	415.283	773.491	52075	81481.4	91598.3	110089	136073
C02774	187.133	1.73556	-	100494	97051.4	102963	90050.7	84441.2	88975.8	73290.4	83484.3	75970.3	106054	116836	91714.4	110197
C05379	189.004	0.681615	-	132432	142084	165577	123019	139877	134834	312.701	0	0	154306	158262	175434	148422

## Sheet: Raw Formula
N.	compound	CmpdID	Pathway	parent	medRt	Polarity	13_IM24_M_1	14_IM24_M_2	15_IM24_M_3	16_Ctrl_IM24_M_1	17_Ctrl_IM24_M_2	18_Ctrl_IM24_M_3	Midrunblank2-	Midrunblank3-	Midrunblank4-	Techmix4-	Techmix5-	Techmix6-	Techmix7-
1	L-alanine	C00041	Amino acids	90.0549	0.675923	+	8005068	8117646	8662269	5398802	6541378	5235006	146151	152371	181914	6981066	7928758	7197718	7830398
2	L-arginine	C00062	Amino acids	175.119	0.657092	+	80755610	82325190	76864170	77583780	81442460	78021710	17927800	17530270	17885730	82916800	83658020	82907730	79899970
3	L-asparagine	C00152	Amino acids	133.06	0.674061	+	4734472	4595322	4652554	4950572	5657656	5193344	95391.1	105427	158930	4187135	3818839	4469131	4063408
4	L-aspartate	C00049	Amino acids	134.045	0.687016	+	3566829	3601682	3701706	3801998	3408915	3753044	65119	78570.5	95055.5	3339453	3248439	3699163	3195163
5	L-cysteine	C00097	Amino acids	122.027	0.684961	+	66824.1	77570	44872.8	37875.3	43757.3	57155.4	1448.64	1578.75	2325.04	32422.3	37711.8	42857.9	25777.7
6	L-glutamate	C00025	Amino acids	148.06	0.683415	+	16294520	15774040	16234290	13317300	12786380	14633680	301406	321643	398190	14217760	12111600	15211560	13496120
7	L-glutamine	C00064	Amino acids	147.076	0.675462	+	7918082	8035834	8100422	14997070	17906920	16806790	169701	168375	262983	10725600	11475400	11173420	11856940
8	glycine	C00037	Amino acids	76.0392	0.7002	+	1205825	1320892	1291541	1346788	1609670	1442307	1423312	1368742	1235570	1515757	1274531	1368446	1446989
9	L-histidine	C00135	Amino acids	156.077	0.659823	+	2685668	2706262	2761743	2963713	3012743	2770704	6690.76	95756	4806.48	3043965	2882882	2918982	2951747
10	L-leucine	C00123	Amino acids	132.102	0.734977	+	53778660	49451390	43998110	50972990	51024110	59589470	11591.3	13480.7	19793.1	129134400	114511100	102400900	122014400
11	L-isoleucine	C00407	Amino acids	#N/A	#N/A	#N/A	#N/A	#N/A	#N/A	#N/A	#N/A	#N/A	#N/A	#N/A	#N/A	#N/A	#N/A	#N/A	#N/A
12	L-lysine	C00047	Amino acids	147.113	0.628369	+	5441274	5663862	5623110	5288526	6937290	6261750	78697.8	86842.1	124868	6681646	6876062	5499826	6380696
13	L-methionine	C00073	Amino acids	150.058	0.721754	+	17505780	17075790	11950610	15576600	14565330	17017070	19527	21535.4	37045.7	21998760	19823780	17767100	19235220
14	L-phenylalanine	C00079	Amino acids	166.086	1.18501	+	47273630	37331000	69635220	82489060	43771470	50392140	37950.6	28205.7	49108.9	48936530	33313060	39917840	54473370
15	L-proline	C00148	Amino acids	116.07	0.737254	+	58156500	60314730	57808960	78914390	65565040	64066730	161379	172828	612769	69630020	76163640	74279400	73343590
16	L-serine	C00065	Amino acids	106.05	0.672769	+	3320725	3288205	3379892	3609209	4070455	3757907	105450	109179	182259	3090302	3329942	3121438	3008893
17	L-threonine	C00188	Amino acids	120.065	0.684546	+	5123928	5884824	5408778	5778748	7646696	7058110	47334.1	71232.5	12674.1	6138232	6427474	6125132	6418162
18	L-tryptophan	C00078	Amino acids	205.097	1.7229	+	10092830	10101700	8586502	10679670	11221190	10860030	14763.8	17774.5	22140.7	14427780	13648710	14076730	13504520
19	L-tyrosine	C00082	Amino acids	182.081	0.721854	+	21797660	20757410	14917560	18382260	17208790	18647620	32345.7	41927.4	75485	26275790	24398770	22430670	18518030
20	L-valine	C00183	Amino acids	118.086	0.717338	+	55324960	57069300	43690110	57100260	53757410	55826190	809169	1085862	940914	57137140	65343290	62245840	47266820
21	L-cystine	C00491	Amino acids	241.03	0.684038	+	4392290	3944892	4221124	3995601	4212736	4572448	84028	80478.5	170879	3694388	3339325	3923302	3509438
22	ATP	C00002	Nucleotides	#N/A	#N/A	#N/A	#N/A	#N/A	#N/A	#N/A	#N/A	#N/A	#N/A	#N/A	#N/A	#N/A	#N/A	#N/A	#N/A
23	ADP	C00008	Nucleotides	#N/A	#N/A	#N/A	#N/A	#N/A	#N/A	#N/A	#N/A	#N/A	#N/A	#N/A	#N/A	#N/A	#N/A	#N/A	#N/A
24	AMP	C00020	Nucleotides	#N/A	#N/A	#N/A	#N/A	#N/A	#N/A	#N/A	#N/A	#N/A	#N/A	#N/A	#N/A	#N/A	#N/A	#N/A	#N/A
25	dAMP	C00360	Nucleotides	#N/A	#N/A	#N/A	#N/A	#N/A	#N/A	#N/A	#N/A	#N/A	#N/A	#N/A	#N/A	#N/A	#N/A	#N/A	#N/A
26	Adenosine	C00212	Nucleotides	#N/A	#N/A	#N/A	#N/A	#N/A	#N/A	#N/A	#N/A	#N/A	#N/A	#N/A	#N/A	#N/A	#N/A	#N/A	#N/A
27	Adenine	C00147	Nucleotides	136.062	0.718315	+	99194.6	70234.6	106424	52115.2	81529.2	72321.9	56112.1	50722.2	51302	159912	135804	98370.5	66338.8
28	GTP	C00044	Nucleotides	#N/A	#N/A	#N/A	#N/A	#N/A	#N/A	#N/A	#N/A	#N/A	#N/A	#N/A	#N/A	#N/A	#N/A	#N/A	#N/A
29	GDP	C00035	Nucleotides	#N/A	#N/A	#N/A	#N/A	#N/A	#N/A	#N/A	#N/A	#N/A	#N/A	#N/A	#N/A	#N/A	#N/A	#N/A	#N/A
30	GMP	C00144	Nucleotides	#N/A	#N/A	#N/A	#N/A	#N/A	#N/A	#N/A	#N/A	#N/A	#N/A	#N/A	#N/A	#N/A	#N/A	#N/A	#N/A
31	dGMP	C00362	Nucleotides	#N/A	#N/A	#N/A	#N/A	#N/A	#N/A	#N/A	#N/A	#N/A	#N/A	#N/A	#N/A	#N/A	#N/A	#N/A	#N/A
32	Guanosine	C00387	Nucleotides	#N/A	#N/A	#N/A	#N/A	#N/A	#N/A	#N/A	#N/A	#N/A	#N/A	#N/A	#N/A	#N/A	#N/A	#N/A	#N/A
33	Guanine	C00242	Nucleotides	152.055	0.719954	+	637479	600627	496676	554853	529832	619709	14855.3	15162.5	13342.2	786577	646318	627823	703511
34	CTP	C00063	Nucleotides	#N/A	#N/A	#N/A	#N/A	#N/A	#N/A	#N/A	#N/A	#N/A	#N/A	#N/A	#N/A	#N/A	#N/A	#N/A	#N/A
35	CDP	C00112	Nucleotides	#N/A	#N/A	#N/A	#N/A	#N/A	#N/A	#N/A	#N/A	#N/A	#N/A	#N/A	#N/A	#N/A	#N/A	#N/A	#N/A
36	CMP	C00055	Nucleotides	#N/A	#N/A	#N/A	#N/A	#N/A	#N/A	#N/A	#N/A	#N/A	#N/A	#N/A	#N/A	#N/A	#N/A	#N/A	#N/A
37	dCMP	C00239	Nucleotides	#N/A	#N/A	#N/A	#N/A	#N/A	#N/A	#N/A	#N/A	#N/A	#N/A	#N/A	#N/A	#N/A	#N/A	#N/A	#N/A
38	Cytidine	C00475	Nucleotides	244.092	0.7074	+	63757.1	82567.4	73927.7	131223	153356	150730	1557.47	2070.8	6383.52	128777	90537.8	102726	85591.7
39	Cytosine	C00380	Nucleotides	112.05	0.7116	+	241684	302979	260688	364596	328435	248644	12753.9	15702.3	15879.5	319830	384089	359845	322350
40	dTMP	C00364	Nucleotides	#N/A	#N/A	#N/A	#N/A	#N/A	#N/A	#N/A	#N/A	#N/A	#N/A	#N/A	#N/A	#N/A	#N/A	#N/A	#N/A
41	Thymidine	C00214	Nucleotides	#N/A	#N/A	#N/A	#N/A	#N/A	#N/A	#N/A	#N/A	#N/A	#N/A	#N/A	#N/A	#N/A	#N/A	#N/A	#N/A
42	Thymine	C00178	Nucleotides	127.05	1.13205	+	175507	207184	284092	270471	242130	292610	10512.2	11635.3	11233.5	249644	254300	262369	277429
43	UTP	C00075	Nucleotides	#N/A	#N/A	#N/A	#N/A	#N/A	#N/A	#N/A	#N/A	#N/A	#N/A	#N/A	#N/A	#N/A	#N/A	#N/A	#N/A
44	UDP	C00015	Nucleotides	403	1.26474	-	432269	441401	476000	514476	411684	659701	0	0	0	596569	589373	585040	520600
45	UMP	C00105	Nucleotides	#N/A	#N/A	#N/A	#N/A	#N/A	#N/A	#N/A	#N/A	#N/A	#N/A	#N/A	#N/A	#N/A	#N/A	#N/A	#N/A
46	Uracil	C00106	Nucleotides	#N/A	#N/A	#N/A	#N/A	#N/A	#N/A	#N/A	#N/A	#N/A	#N/A	#N/A	#N/A	#N/A	#N/A	#N/A	#N/A
47	ITP	C00081	Nucleotides	#N/A	#N/A	#N/A	#N/A	#N/A	#N/A	#N/A	#N/A	#N/A	#N/A	#N/A	#N/A	#N/A	#N/A	#N/A	#N/A
48	IDP	C00104	Nucleotides	#N/A	#N/A	#N/A	#N/A	#N/A	#N/A	#N/A	#N/A	#N/A	#N/A	#N/A	#N/A	#N/A	#N/A	#N/A	#N/A
49	IMP	C00130	Nucleotides	#N/A	#N/A	#N/A	#N/A	#N/A	#N/A	#N/A	#N/A	#N/A	#N/A	#N/A	#N/A	#N/A	#N/A	#N/A	#N/A
50	Inosine	C00294	Nucleotides	#N/A	#N/A	#N/A	#N/A	#N/A	#N/A	#N/A	#N/A	#N/A	#N/A	#N/A	#N/A	#N/A	#N/A	#N/A	#N/A
51	Hypoxanthine	C00262	Nucleotides	137.046	0.719162	+	6525488	6053628	4795910	4085923	3659422	4246214	55713.5	69520.4	88093	4942720	5730098	5048690	4780272
52	Xanthine	C00385	Nucleotides	153.04	0.7069	+	1449263	1283590	968800	911350	814404	999321	1734.74	0	2192.54	1239738	1191696	1490666	1314777
53	Allantoate	C00499	Nucleotides	177.061	0.639746	+	1357046	1305071	1386925	1634246	1676718	1420702	1738.92	1818.6	4869.75	1429791	1594568	1635107	1641351
54	(S)(+)-Allantoin	C02350	Nucleotides	157.036	0.686566	-	1056986	1113946	1210325	1056363	925074	1771309	0	0	1213.66	1698770	1641040	1616324	1561918
55	5-Hydroxyisourate	C11821	Nucleotides	183.015	0.622436	-	32763.5	46725.2	46135	42146.5	44268.8	58721.4	0	0	0	53599.3	67707.2	53221.8	49001.2
56	Urate	C00366	Nucleotides	167.019	0.652896	-	186302	228661	242604	205555	283629	482512	3997.49	3907.76	4408.03	549744	476449	330896	288223
57	3',5'-Cyclic AMP	C00575	Nucleotides	#N/A	#N/A	#N/A	#N/A	#N/A	#N/A	#N/A	#N/A	#N/A	#N/A	#N/A	#N/A	#N/A	#N/A	#N/A	#N/A
58	2',3'-Cyclic CMP	C02354	Nucleotides	306.049	0.701	+	71926.2	139578	79318.7	71821.1	75151.1	72188.1	2824.28	8004.79	4312.03	73313.5	66355.7	57015.5	80216.5
59	3',5'-Cyclic IMP	C00943	Nucleotides	#N/A	#N/A	#N/A	#N/A	#N/A	#N/A	#N/A	#N/A	#N/A	#N/A	#N/A	#N/A	#N/A	#N/A	#N/A	#N/A
60	Adenylyl sulfate	C00224	Nucleotides	#N/A	#N/A	#N/A	#N/A	#N/A	#N/A	#N/A	#N/A	#N/A	#N/A	#N/A	#N/A	#N/A	#N/A	#N/A	#N/A
61	5'-Phosphoribosyl-N-formylglycinamide	C04376	Nucleotides	#N/A	#N/A	#N/A	#N/A	#N/A	#N/A	#N/A	#N/A	#N/A	#N/A	#N/A	#N/A	#N/A	#N/A	#N/A	#N/A
62	5-6-Dihydrothymine	C00906	Nucleotides	129.066	0.690769	+	890573	944457	843628	944243	888753	1006687	29116.3	30991.5	26585.8	997354	868831	1116852	1086793
63	Pyridoxal	C00250	Nucleotides	#N/A	#N/A	#N/A	#N/A	#N/A	#N/A	#N/A	#N/A	#N/A	#N/A	#N/A	#N/A	#N/A	#N/A	#N/A	#N/A
64	4-Pyridoxate	C00847	Nucleotides	#N/A	#N/A	#N/A	#N/A	#N/A	#N/A	#N/A	#N/A	#N/A	#N/A	#N/A	#N/A	#N/A	#N/A	#N/A	#N/A
65	Pyridoxamine 5'-phosphate	C00647	Nucleotides	#N/A	#N/A	#N/A	#N/A	#N/A	#N/A	#N/A	#N/A	#N/A	#N/A	#N/A	#N/A	#N/A	#N/A	#N/A	#N/A
66	Nicotinamide	C00153	Nucleotides	123.055	0.830883	+	3529764	3714511	3785168	3592455	4279828	3827908	201772	0	198310	4888572	5086746	4055950	3845840
67	Nicotinate ribonucleotide	C01185	Nucleotides	#N/A	#N/A	#N/A	#N/A	#N/A	#N/A	#N/A	#N/A	#N/A	#N/A	#N/A	#N/A	#N/A	#N/A	#N/A	#N/A
68	Adenylosuccinic acid	C03794	Nucleotides	#N/A	#N/A	#N/A	#N/A	#N/A	#N/A	#N/A	#N/A	#N/A	#N/A	#N/A	#N/A	#N/A	#N/A	#N/A	#N/A
69	5-Phosphoribosylamine	C03090	Nucleotides	#N/A	#N/A	#N/A	#N/A	#N/A	#N/A	#N/A	#N/A	#N/A	#N/A	#N/A	#N/A	#N/A	#N/A	#N/A	#N/A
70	UDP-glucose	C00029	Nucleotides	#N/A	#N/A	#N/A	#N/A	#N/A	#N/A	#N/A	#N/A	#N/A	#N/A	#N/A	#N/A	#N/A	#N/A	#N/A	#N/A
71	ADP-D-ribose	C01882	Nucleotides	#N/A	#N/A	#N/A	#N/A	#N/A	#N/A	#N/A	#N/A	#N/A	#N/A	#N/A	#N/A	#N/A	#N/A	#N/A	#N/A
72	Flavin mononucleotide	C00061	Nucleotides	#N/A	#N/A	#N/A	#N/A	#N/A	#N/A	#N/A	#N/A	#N/A	#N/A	#N/A	#N/A	#N/A	#N/A	#N/A	#N/A
73	NADPH	C00005	Nucleotides	#N/A	#N/A	#N/A	#N/A	#N/A	#N/A	#N/A	#N/A	#N/A	#N/A	#N/A	#N/A	#N/A	#N/A	#N/A	#N/A
74	NADP+	C00006	Nucleotides	#N/A	#N/A	#N/A	#N/A	#N/A	#N/A	#N/A	#N/A	#N/A	#N/A	#N/A	#N/A	#N/A	#N/A	#N/A	#N/A
75	NAD+	C00003	Nucleotides	#N/A	#N/A	#N/A	#N/A	#N/A	#N/A	#N/A	#N/A	#N/A	#N/A	#N/A	#N/A	#N/A	#N/A	#N/A	#N/A
76	NADH	C00004	Nucleotides	#N/A	#N/A	#N/A	#N/A	#N/A	#N/A	#N/A	#N/A	#N/A	#N/A	#N/A	#N/A	#N/A	#N/A	#N/A	#N/A
77	Phosphate	C00009	Phosphates	96.968	0.59858	-	56408780	84417940	71182400	60541160	78960330	113770700	107115	91128.7	179754	103134100	101961500	94942660	93967680
78	Diphosphate	C00013	Phosphates	176.935	0.583895	-	3838064	5487740	4943462	4449374	5600974	9918592	0	0	0	7452604	7482852	7162994	7328714
79	D-Glucose	C00031	Glycolysis	179.055	0.675692	-	22871390	26277900	27919030	28226050	24491770	39774880	13361.5	3295.61	79773.6	39206660	36779060	28019810	33179170
80	D-Glucose 6-phosphate	C00092	Glycolysis	259.022	0.567723	-	52978.6	51362.1	50201.1	59052.4	80304.1	89312.5	325.114	0	354.593	75137.9	72379.1	69043.3	55789.8
81	D-Glucose 1-phosphate	C00103	Glycolysis/Glycogenolysis	#N/A	#N/A	#N/A	#N/A	#N/A	#N/A	#N/A	#N/A	#N/A	#N/A	#N/A	#N/A	#N/A	#N/A	#N/A	#N/A
82	D-Fructose 6-phosphate	C00085	Glycolysis	#N/A	#N/A	#N/A	#N/A	#N/A	#N/A	#N/A	#N/A	#N/A	#N/A	#N/A	#N/A	#N/A	#N/A	#N/A	#N/A
83	D-Fructose 1-6-bisphosphate	C00354	Glycolysis	338.988	0.651205	-	17108.4	17414.4	17344.5	19101.7	21521.8	39139.8	0	0	0	30782.2	39266.8	38333.8	34370.5
84	D-Glyceraldehyde 3-phosphate/Glycerone phosphate	C00118	Glycolysis	#N/A	#N/A	#N/A	#N/A	#N/A	#N/A	#N/A	#N/A	#N/A	#N/A	#N/A	#N/A	#N/A	#N/A	#N/A	#N/A
85	1-3-Bisphosphoglycerate	C00236	Glycolysis	#N/A	#N/A	#N/A	#N/A	#N/A	#N/A	#N/A	#N/A	#N/A	#N/A	#N/A	#N/A	#N/A	#N/A	#N/A	#N/A
86	2-3-Bisphosphoglycerate	C03339	Glycolysis	#N/A	#N/A	#N/A	#N/A	#N/A	#N/A	#N/A	#N/A	#N/A	#N/A	#N/A	#N/A	#N/A	#N/A	#N/A	#N/A
87	2/3-Phospho-D-glycerate	C00631	Glycolysis	#N/A	#N/A	#N/A	#N/A	#N/A	#N/A	#N/A	#N/A	#N/A	#N/A	#N/A	#N/A	#N/A	#N/A	#N/A	#N/A
88	Phosphoenolpyruvate	C00074	Glycolysis	#N/A	#N/A	#N/A	#N/A	#N/A	#N/A	#N/A	#N/A	#N/A	#N/A	#N/A	#N/A	#N/A	#N/A	#N/A	#N/A
89	Pyruvate	C00022	Glycolysis	87.0072	0.579642	-	3526535	4051818	4261246	2880377	2704070	4686700	35164.3	0	0	4945630	4696226	4393112	4463018
90	Lactate	C01432	Glycolysis	89.0228	0.60255	-	63334190	64551860	72684470	40250320	35047310	65658930	171604	0	0	71840870	64534720	66975660	66530290
91	Maltose	C00208	Other sugars	341.108	0.683487	-	81945.5	64111.4	67534.1	59231.2	134368	193248	7257.39	5256.52	8334.27	150644	231926	135745	128141
92	Maltotriose	C01835	Other sugars	#N/A	#N/A	#N/A	#N/A	#N/A	#N/A	#N/A	#N/A	#N/A	#N/A	#N/A	#N/A	#N/A	#N/A	#N/A	#N/A
93	Mannitol	C00392	Other sugars	181.07	0.675716	-	4001313	4374484	4261306	3799685	3965441	6545720	39901.6	15569.4	30641.4	5531992	5797362	5070588	5608140
94	Sorbitol	C00794	Other sugars	#N/A	#N/A	#N/A	#N/A	#N/A	#N/A	#N/A	#N/A	#N/A	#N/A	#N/A	#N/A	#N/A	#N/A	#N/A	#N/A
95	D-Ribose	C00121	Other sugars	149.045	0.65872	-	626791	652560	691508	696383	646414	1033076	5336.11	5326.87	4410.97	980164	854522	735055	898216
96	D-Rhamnose	C01684	Other sugars	163.06	0.658129	-	35479.2	40913.9	64687.7	51651.8	52843.1	80727.4	6145.85	0	8406.99	75197.4	84154.7	60589.2	64018.8
97	D-Fructose	C10906	Other sugars	#N/A	#N/A	#N/A	#N/A	#N/A	#N/A	#N/A	#N/A	#N/A	#N/A	#N/A	#N/A	#N/A	#N/A	#N/A	#N/A
98	D-Arabitol	C01904	Other sugars	151.06	0.714467	-	127592	140899	177116	134216	147251	249061	3198.48	3236.57	3742.05	206487	220062	177969	205651
99	Citrate	C00158	TCA cycle	191.019	0.579858	-	4244222	5250127	4769581	4543492	4451040	10188740	2173.64	1526.17	3888.01	7277904	6923998	6974092	7430458
100	2-Oxoglutarate	C00026	TCA cycle	145.013	0.571368	-	283948	361844	294658	189254	198796	408852	361.857	447.393	534.585	441794	361238	337945	345609
101	2-Oxoglutaramate	C00940	TCA cycle	#N/A	#N/A	#N/A	#N/A	#N/A	#N/A	#N/A	#N/A	#N/A	#N/A	#N/A	#N/A	#N/A	#N/A	#N/A	#N/A
102	Succinate	C00042	TCA cycle	117.018	0.541054	-	2199546	2614906	2449485	2216135	2509431	4029088	46543	46492.9	72089.7	3913164	3065835	3118440	3137491
103	Fumarate	C00122	TCA cycle	115.004	0.509315	-	169423	203380	203929	179477	172838	253070	7936.98	7967.67	7573.09	241576	234621	252605	260327
104	Malate	C00149	TCA cycle	133.013	0.548944	-	1921372	2027195	2160714	1616282	1299651	2898566	5189.4	4771.04	9974.07	2479672	2414661	2476453	2436120
105	Oxaloacetate	C00036	TCA cycle	#N/A	#N/A	#N/A	#N/A	#N/A	#N/A	#N/A	#N/A	#N/A	#N/A	#N/A	#N/A	#N/A	#N/A	#N/A	#N/A
106	Itaconate	C00490		129.018	0.547857	-	119116	131524	108421	108316	96247.4	171686	3194.89	0	4265.77	160510	134997	152662	105127
107	2-Hydroxyglutarate/Citramalate	C02630	Alternative Carboxylic acids	147.029	0.576488	-	261962	279107	221429	218285	259614	387334	2779.73	753.553	5382.64	351650	302085	317467	309016
108	6-Phospho-D-gluconate	C00345	Pentose Phosphate Pathway	#N/A	#N/A	#N/A	#N/A	#N/A	#N/A	#N/A	#N/A	#N/A	#N/A	#N/A	#N/A	#N/A	#N/A	#N/A	#N/A
109	D-Glucono-1-5-lactone 6-phosphate	C01236	Pentose Phosphate Pathway	#N/A	#N/A	#N/A	#N/A	#N/A	#N/A	#N/A	#N/A	#N/A	#N/A	#N/A	#N/A	#N/A	#N/A	#N/A	#N/A
110	D-Erythrose 4-phosphate	C00279	Pentose Phosphate Pathway	#N/A	#N/A	#N/A	#N/A	#N/A	#N/A	#N/A	#N/A	#N/A	#N/A	#N/A	#N/A	#N/A	#N/A	#N/A	#N/A
111	Sedoheptulose 1-phosphate	C06222	Pentose Phosphate Pathway	#N/A	#N/A	#N/A	#N/A	#N/A	#N/A	#N/A	#N/A	#N/A	#N/A	#N/A	#N/A	#N/A	#N/A	#N/A	#N/A
112	Sedoheptulose 7-phosphate	C05382	Pentose Phosphate Pathway	#N/A	#N/A	#N/A	#N/A	#N/A	#N/A	#N/A	#N/A	#N/A	#N/A	#N/A	#N/A	#N/A	#N/A	#N/A	#N/A
113	alpha-D-Ribose 1-phosphate	C00620	Pentose Phosphate Pathway	#N/A	#N/A	#N/A	#N/A	#N/A	#N/A	#N/A	#N/A	#N/A	#N/A	#N/A	#N/A	#N/A	#N/A	#N/A	#N/A
114	Pentose phosphates (isobars)	C00199	Pentose Phosphate Pathway	#N/A	#N/A	#N/A	#N/A	#N/A	#N/A	#N/A	#N/A	#N/A	#N/A	#N/A	#N/A	#N/A	#N/A	#N/A	#N/A
115	5-Phospho-alpha-D-ribose 1-diphosphate	C00119	Pentose Phosphate Pathway	#N/A	#N/A	#N/A	#N/A	#N/A	#N/A	#N/A	#N/A	#N/A	#N/A	#N/A	#N/A	#N/A	#N/A	#N/A	#N/A
116	Glutathione	C00051	GSH homeostasis	#N/A	#N/A	#N/A	#N/A	#N/A	#N/A	#N/A	#N/A	#N/A	#N/A	#N/A	#N/A	#N/A	#N/A	#N/A	#N/A
117	Glutathione disulfide	C00127	GSH homeostasis	#N/A	#N/A	#N/A	#N/A	#N/A	#N/A	#N/A	#N/A	#N/A	#N/A	#N/A	#N/A	#N/A	#N/A	#N/A	#N/A
118	5-Oxoproline	C01879	GSH homeostasis	130.05	0.851515	+	48023180	49909560	47883200	47077200	50340570	44760980	116820	135305	271815	67505660	54931520	64498420	64829460
119	S-Glutathionyl-L-cysteine	C05526	GSH homeostasis	425.08	0.596892	-	61138.4	51714.6	48690	32721	34942.3	48244.6	0	0	0	36909	41241.4	37732.4	31914
120	Cys-Gly	C01419	GSH homeostasis	#N/A	#N/A	#N/A	#N/A	#N/A	#N/A	#N/A	#N/A	#N/A	#N/A	#N/A	#N/A	#N/A	#N/A	#N/A	#N/A
121	Ascorbate	C00072	GSH homeostasis	175.024	0.641402	-	59219.5	60267.9	64556.9	66966.9	59484.4	113767	597.367	515.558	1619.82	109274	76664.8	86451	76251.1
122	Dehydroascorbate	C05422	GSH homeostasis	173.008	0.578958	-	126012	150089	138708	113397	107751	179210	330.861	0	0	172340	152151	177359	156679
123	gamma-L-Glutamyl-L-cysteine	C00669	Gamma-glutamyls	#N/A	#N/A	#N/A	#N/A	#N/A	#N/A	#N/A	#N/A	#N/A	#N/A	#N/A	#N/A	#N/A	#N/A	#N/A	#N/A
124	gamma-Glutamyl-Se-methylselenocysteine	C05695	Gamma-glutamyls	#N/A	#N/A	#N/A	#N/A	#N/A	#N/A	#N/A	#N/A	#N/A	#N/A	#N/A	#N/A	#N/A	#N/A	#N/A	#N/A
125	gamma-L-Glutamyl-D-alanine	C03738	Gamma-glutamyls	#N/A	#N/A	#N/A	#N/A	#N/A	#N/A	#N/A	#N/A	#N/A	#N/A	#N/A	#N/A	#N/A	#N/A	#N/A	#N/A
126	gamma-Glutamyl-gamma-aminobutyrate	C15767	Gamma-glutamyls	#N/A	#N/A	#N/A	#N/A	#N/A	#N/A	#N/A	#N/A	#N/A	#N/A	#N/A	#N/A	#N/A	#N/A	#N/A	#N/A
127	L-gamma-Glutamyl-L-hypoglycin	C08280	Gamma-glutamyls	#N/A	#N/A	#N/A	#N/A	#N/A	#N/A	#N/A	#N/A	#N/A	#N/A	#N/A	#N/A	#N/A	#N/A	#N/A	#N/A
128	Bis-gamma-glutamylcystine	C03646	Gamma-glutamyls	#N/A	#N/A	#N/A	#N/A	#N/A	#N/A	#N/A	#N/A	#N/A	#N/A	#N/A	#N/A	#N/A	#N/A	#N/A	#N/A
129	gamma-L-Glutamylputrescine	C15699	Gamma-glutamyls	#N/A	#N/A	#N/A	#N/A	#N/A	#N/A	#N/A	#N/A	#N/A	#N/A	#N/A	#N/A	#N/A	#N/A	#N/A	#N/A
130	(5-L-Glutamyl)-L-glutamine	C05283	Gamma-glutamyls	276.118	0.70354	+	77838.6	66496.1	62176.2	76397.2	87156.2	125200	0	0	0	76348.7	72813.1	67026.8	68466.9
131	5-L-Glutamyl-taurine	C05844	Gamma-glutamyls	#N/A	#N/A	#N/A	#N/A	#N/A	#N/A	#N/A	#N/A	#N/A	#N/A	#N/A	#N/A	#N/A	#N/A	#N/A	#N/A
132	L-Homocysteine	C00155	Serine biosynthesis and one-carbon metabolism	136.043	0.725946	+	34741.8	45591.1	26475.7	49604	34498.7	38201.7	0	2022.5	0	50211.3	54181.7	57137	36321.9
133	Cystathionine	C00542	Serine biosynthesis and one-carbon metabolism	221.06	0.659363	-	25557.5	34127.6	31585.7	27847.4	36605.3	51225.5	0	0	0	42543.6	42651.7	47197.7	46519.8
134	Dimethylglycine	C01026	Serine biosynthesis and one-carbon metabolism	104.07	0.706531	+	457456	519570	482816	502886	400239	440879	81983.7	83408.5	80897.6	556832	506536	595383	555552
135	Phosphoserine	C02532	Serine biosynthesis and one-carbon metabolism	#N/A	#N/A	#N/A	#N/A	#N/A	#N/A	#N/A	#N/A	#N/A	#N/A	#N/A	#N/A	#N/A	#N/A	#N/A	#N/A
136	3-Phosphonooxypyruvate	C03232	Serine biosynthesis and one-carbon metabolism	#N/A	#N/A	#N/A	#N/A	#N/A	#N/A	#N/A	#N/A	#N/A	#N/A	#N/A	#N/A	#N/A	#N/A	#N/A	#N/A
137	S-Adenosyl-L-homocysteine	C00021	Serine biosynthesis and one-carbon metabolism	385.131	0.68761	+	164559	172836	212515	170342	185668	136508	0	0	0	201689	243225	188434	217342
138	S-Adenosyl-L-methionine	C00019	Serine biosynthesis and one-carbon metabolism	#N/A	#N/A	#N/A	#N/A	#N/A	#N/A	#N/A	#N/A	#N/A	#N/A	#N/A	#N/A	#N/A	#N/A	#N/A	#N/A
139	Sarcosine	C00213	Serine biosynthesis and one-carbon metabolism	#N/A	#N/A	#N/A	#N/A	#N/A	#N/A	#N/A	#N/A	#N/A	#N/A	#N/A	#N/A	#N/A	#N/A	#N/A	#N/A
140	Folate	C00504	Folate pool (One carbon metabolism)	#N/A	#N/A	#N/A	#N/A	#N/A	#N/A	#N/A	#N/A	#N/A	#N/A	#N/A	#N/A	#N/A	#N/A	#N/A	#N/A
141	5-10-Methenyltetrahydrofolate	C00445	Folate pool (One carbon metabolism)	#N/A	#N/A	#N/A	#N/A	#N/A	#N/A	#N/A	#N/A	#N/A	#N/A	#N/A	#N/A	#N/A	#N/A	#N/A	#N/A
142	10-Formyldihydrofolate	C03204	Folate pool (One carbon metabolism)	#N/A	#N/A	#N/A	#N/A	#N/A	#N/A	#N/A	#N/A	#N/A	#N/A	#N/A	#N/A	#N/A	#N/A	#N/A	#N/A
143	Tetrahydrofolate	C00101	Folate pool (One carbon metabolism)	#N/A	#N/A	#N/A	#N/A	#N/A	#N/A	#N/A	#N/A	#N/A	#N/A	#N/A	#N/A	#N/A	#N/A	#N/A	#N/A
144	10-Formyltetrahydrofolate	C00234	Folate pool (One carbon metabolism)	#N/A	#N/A	#N/A	#N/A	#N/A	#N/A	#N/A	#N/A	#N/A	#N/A	#N/A	#N/A	#N/A	#N/A	#N/A	#N/A
145	Dihydrofolate	C00415	Folate pool (One carbon metabolism)	#N/A	#N/A	#N/A	#N/A	#N/A	#N/A	#N/A	#N/A	#N/A	#N/A	#N/A	#N/A	#N/A	#N/A	#N/A	#N/A
146	L-Homoserine	C00263	Serine biosynthesis and one-carbon metabolism	#N/A	#N/A	#N/A	#N/A	#N/A	#N/A	#N/A	#N/A	#N/A	#N/A	#N/A	#N/A	#N/A	#N/A	#N/A	#N/A
147	3-Phosphonopyruvate	C02798	Serine biosynthesis and one-carbon metabolism	#N/A	#N/A	#N/A	#N/A	#N/A	#N/A	#N/A	#N/A	#N/A	#N/A	#N/A	#N/A	#N/A	#N/A	#N/A	#N/A
148	Ornithine	C01602	Urea cycle	133.097	0.629708	+	2241230	2277280	2334031	2283416	2651103	2565484	74086.8	74426.2	105954	2676084	2623164	2807094	2766073
149	L-Citrulline	C00327	Urea cycle	176.103	0.680062	+	341906	355484	374808	325588	414888	381932	16675.8	16217.4	23339.2	336126	320528	377156	290345
150	Argininosuccinate	C03406	Urea cycle	#N/A	#N/A	#N/A	#N/A	#N/A	#N/A	#N/A	#N/A	#N/A	#N/A	#N/A	#N/A	#N/A	#N/A	#N/A	#N/A
151	Cadaverine	C01672	Polyamines	#N/A	#N/A	#N/A	#N/A	#N/A	#N/A	#N/A	#N/A	#N/A	#N/A	#N/A	#N/A	#N/A	#N/A	#N/A	#N/A
152	Putrescine	C00134	Polyamines	#N/A	#N/A	#N/A	#N/A	#N/A	#N/A	#N/A	#N/A	#N/A	#N/A	#N/A	#N/A	#N/A	#N/A	#N/A	#N/A
153	Spermidine	C00315	Polyamines	146.165	0.618985	+	45898.9	51061.3	43507.9	37992.4	83738.1	64102.2	31108.9	22807.3	29699.5	94993.4	126739	87178.1	70705.2
154	Spermine	C00750	Polyamines	#N/A	#N/A	#N/A	#N/A	#N/A	#N/A	#N/A	#N/A	#N/A	#N/A	#N/A	#N/A	#N/A	#N/A	#N/A	#N/A
155	N-Acetylneuraminate	C00270	Aminosugars	308.098	0.6078	-	138725	161014	178636	155339	166428	341284	1083.78	1236.87	1078.51	318332	233723	225257	211282
156	N-Glycoloyl-neuraminate	C03410	Aminosugars	324.093	0.592007	-	34614.8	23655.5	39459.1	27317.2	22214	46934.8	0	0	0	49783.3	47367.8	41616	44054.7
157	alpha-D-Glucosamine 1-phosphate	C06156	Aminosugars	#N/A	#N/A	#N/A	#N/A	#N/A	#N/A	#N/A	#N/A	#N/A	#N/A	#N/A	#N/A	#N/A	#N/A	#N/A	#N/A
158	D-Glucosamine	C00329	Aminosugars	180.086	0.706039	+	181298	177663	156599	235175	207093	173065	10231	12188.4	16167.4	147222	95795.7	159024	102644
159	L-Arabinose	C00259	Aminosugars	#N/A	#N/A	#N/A	#N/A	#N/A	#N/A	#N/A	#N/A	#N/A	#N/A	#N/A	#N/A	#N/A	#N/A	#N/A	#N/A
160	1-4-beta-D-Xylan	C02352	Aminosugars	131.034	0.693352	-	813400	981769	1085012	1039319	976867	1445557	4465.35	3606.22	5074.81	1330629	1197163	1054465	1248392
161	UDP-N-acetyl-D-glucosamine	C00043	Aminosugars	#N/A	#N/A	#N/A	#N/A	#N/A	#N/A	#N/A	#N/A	#N/A	#N/A	#N/A	#N/A	#N/A	#N/A	#N/A	#N/A
162	CMP-N-acetylneuraminate	C00128	Aminosugars	#N/A	#N/A	#N/A	#N/A	#N/A	#N/A	#N/A	#N/A	#N/A	#N/A	#N/A	#N/A	#N/A	#N/A	#N/A	#N/A
163	beta-L-Arabinose 1-phosphate	C03906	Aminosugars	#N/A	#N/A	#N/A	#N/A	#N/A	#N/A	#N/A	#N/A	#N/A	#N/A	#N/A	#N/A	#N/A	#N/A	#N/A	#N/A
164	Glycolate	C00160	Aminosugars	#N/A	#N/A	#N/A	#N/A	#N/A	#N/A	#N/A	#N/A	#N/A	#N/A	#N/A	#N/A	#N/A	#N/A	#N/A	#N/A
165	Homocarnosine	C00884	Arginine and proline metabolism	#N/A	#N/A	#N/A	#N/A	#N/A	#N/A	#N/A	#N/A	#N/A	#N/A	#N/A	#N/A	#N/A	#N/A	#N/A	#N/A
166	Carnosine	C00386	Arginine and proline metabolism	227.113	0.65769	+	64717.4	77905.6	49984.6	37805.2	63637.3	63198.1	0	0	0	53599.7	74490.3	79531.5	54067.4
167	5-Guanidino-2-oxopentanoate	C03771	Arginine and proline metabolism	#N/A	#N/A	#N/A	#N/A	#N/A	#N/A	#N/A	#N/A	#N/A	#N/A	#N/A	#N/A	#N/A	#N/A	#N/A	#N/A
168	Phosphocreatine	C02305	Arginine and proline metabolism	#N/A	#N/A	#N/A	#N/A	#N/A	#N/A	#N/A	#N/A	#N/A	#N/A	#N/A	#N/A	#N/A	#N/A	#N/A	#N/A
169	Creatine	C00300	Arginine and proline metabolism	132.077	0.692462	+	17207560	18712060	16537530	16471180	16528530	16703340	71579.9	76463	105751	21081390	19714630	22421980	22537410
170	Creatinine	C00791	Arginine and proline metabolism	114.066	0.685223	+	12919580	14427480	13634310	13029830	13268370	14227030	41433.4	43348.7	68591.8	16041690	13173830	18048150	15522790
171	4-Acetamidobutanoate	C02946	Arginine and proline metabolism	144.065	0.647018	-	60630.7	80739.5	72770.3	59127.6	72447.6	122208	5029.6	5193.61	5111.22	122901	119801	108874	100703
172	N-Acetyl-L-citrulline	C15532	Arginine and proline metabolism	#N/A	#N/A	#N/A	#N/A	#N/A	#N/A	#N/A	#N/A	#N/A	#N/A	#N/A	#N/A	#N/A	#N/A	#N/A	#N/A
173	N-Acetylornithine	C00437	Arginine and proline metabolism	175.108	0.706915	+	783918	921565	837478	977496	902461	923689	12479.2	10756.6	21001	786192	1061414	1053540	842787
174	N-Succinyl-L-citrulline	C18048	Arginine and proline metabolism	#N/A	#N/A	#N/A	#N/A	#N/A	#N/A	#N/A	#N/A	#N/A	#N/A	#N/A	#N/A	#N/A	#N/A	#N/A	#N/A
175	Guanidinoacetate	C00581	Arginine and proline metabolism	118.061	0.681509	+	70214.5	62931.3	60367.3	59525.9	73570.2	74111.6	1452.09	0	0	51971.5	50504.5	77911.1	62010.4
176	trans-4-Hydroxy-L-proline	C01157	Arginine and proline metabolism	132.065	0.678431	+	11774860	12337660	13284080	10930340	14693210	13489580	141343	170225	217263	12295830	12279890	12019600	12239960
177	N-Succinyl-L-glutamate	C05931	Arginine and proline metabolism	#N/A	#N/A	#N/A	#N/A	#N/A	#N/A	#N/A	#N/A	#N/A	#N/A	#N/A	#N/A	#N/A	#N/A	#N/A	#N/A
178	N-Succinyl-L-glutamate 5-semialdehyde	C05932	Arginine and proline metabolism	#N/A	#N/A	#N/A	#N/A	#N/A	#N/A	#N/A	#N/A	#N/A	#N/A	#N/A	#N/A	#N/A	#N/A	#N/A	#N/A
179	5-Aminopentanoate	C00431	Arginine and proline metabolism	#N/A	#N/A	#N/A	#N/A	#N/A	#N/A	#N/A	#N/A	#N/A	#N/A	#N/A	#N/A	#N/A	#N/A	#N/A	#N/A
180	L-1-Pyrroline-3-hydroxy-5-carboxylate	C04281	Arginine and proline metabolism	#N/A	#N/A	#N/A	#N/A	#N/A	#N/A	#N/A	#N/A	#N/A	#N/A	#N/A	#N/A	#N/A	#N/A	#N/A	#N/A
181	Aminofructose 6-phosphate	C12214	Arginine and proline metabolism	#N/A	#N/A	#N/A	#N/A	#N/A	#N/A	#N/A	#N/A	#N/A	#N/A	#N/A	#N/A	#N/A	#N/A	#N/A	#N/A
182	Pantothenol	C00864	Panthothenate metabolism	218.103	0.624517	-	623426	660971	683391	769022	660715	844886	2097.3	1074.77	2648.53	1086462	890540	948074	869971
183	5-6-Dihydrouracil	C00429	Panthothenate metabolism	113.034	0.661658	-	519839	596881	599710	612747	570605	911190	0	59265	56577.6	764002	624067	756878	626961
184	Pantetheine	C00831	Panthothenate metabolism	#N/A	#N/A	#N/A	#N/A	#N/A	#N/A	#N/A	#N/A	#N/A	#N/A	#N/A	#N/A	#N/A	#N/A	#N/A	#N/A
185	Pantetheine 4--phosphate	C01134	Panthothenate metabolism	#N/A	#N/A	#N/A	#N/A	#N/A	#N/A	#N/A	#N/A	#N/A	#N/A	#N/A	#N/A	#N/A	#N/A	#N/A	#N/A
186	D-4--Phosphopantothenate	C03492	Panthothenate metabolism	#N/A	#N/A	#N/A	#N/A	#N/A	#N/A	#N/A	#N/A	#N/A	#N/A	#N/A	#N/A	#N/A	#N/A	#N/A	#N/A
187	Taurine	C00245	Sulfur metabolism	124.006	0.66094	-	1098380	1502240	1554496	1503225	1658179	2878623	18016.7	7160.13	18503	2387657	2263291	2079670	1800455
188	Hypotaurine	C00519	Sulfur metabolism	#N/A	#N/A	#N/A	#N/A	#N/A	#N/A	#N/A	#N/A	#N/A	#N/A	#N/A	#N/A	#N/A	#N/A	#N/A	#N/A
189	3-Sulfino-L-alanine	C00606	Sulfur metabolism	152.001	0.633703	-	28592.9	29165.8	25153	30402.7	23028.4	44691.3	1225.37	1242.87	2015.01	31057.2	29345.9	27554.3	33563.2
190	Mercaptopyruvate	C00957	Sulfur metabolism	118.979	0.685967	-	12505.9	11364.4	13319.5	15281.7	16578.2	14297.7	308.067	0	314.303	10946	20930.7	16352.6	19518
191	Thiocysteine	C01962	Sulfur metabolism	151.983	0.64813	-	140562	152585	155038	173463	160287	230382	0	0	0	203639	224129	241240	214264
192	Thiosulfate	C00320	Sulfur metabolism	#N/A	#N/A	#N/A	#N/A	#N/A	#N/A	#N/A	#N/A	#N/A	#N/A	#N/A	#N/A	#N/A	#N/A	#N/A	#N/A
193	2S-5S-Methionine sulfoximine	C03829	Sulfur metabolism	#N/A	#N/A	#N/A	#N/A	#N/A	#N/A	#N/A	#N/A	#N/A	#N/A	#N/A	#N/A	#N/A	#N/A	#N/A	#N/A
194	L-Selenomethionine	C05335	Sulfur metabolism	#N/A	#N/A	#N/A	#N/A	#N/A	#N/A	#N/A	#N/A	#N/A	#N/A	#N/A	#N/A	#N/A	#N/A	#N/A	#N/A
195	3-Sulfocatechol	C06336	Sulfur metabolism	188.986	0.727615	-	43536	52626.3	56614.6	46416.1	59295.3	98721.6	390.418	0	0	100320	79396.9	71114.7	77649.9
196	L-Cysteate	C00506	Sulfur metabolism	167.996	0.570592	-	106327	113243	93523.1	126624	89740.2	117631	449.739	721.204	2286.74	96690.2	89933.1	91942.4	104266
197	(R)-S-Lactoylglutathione	C03451	Sulfur metabolism	#N/A	#N/A	#N/A	#N/A	#N/A	#N/A	#N/A	#N/A	#N/A	#N/A	#N/A	#N/A	#N/A	#N/A	#N/A	#N/A
198	L-Methionine S-oxide	C02989	Sulfur metabolism	166.053	0.684	+	557206	494066	522974	513329	493934	565721	12860.8	13146	23107.7	520476	430179	536236	489788
199	5-Hydroxyindoleacetate	C05635	Indole and Tryptophan	#N/A	#N/A	#N/A	#N/A	#N/A	#N/A	#N/A	#N/A	#N/A	#N/A	#N/A	#N/A	#N/A	#N/A	#N/A	#N/A
200	3-methyldioxyindole	C05834	Indole and Tryptophan	#N/A	#N/A	#N/A	#N/A	#N/A	#N/A	#N/A	#N/A	#N/A	#N/A	#N/A	#N/A	#N/A	#N/A	#N/A	#N/A
201	Indole	C00463	Indole and Tryptophan	118.065	1.78213	+	664603	793824	687946	551649	625131	722770	168190	198981	233224	714603	773147	683822	844439
202	Indole-3-acetaldehyde	C00637	Indole and Tryptophan	158.061	1.95306	-	117636	134286	168558	132429	177026	363680	0	0	0	298243	242605	258694	209912
203	Indole-3-acetate	C00954	Indole and Tryptophan	174.055	1.88348	-	77629.2	97921.8	91862.2	116385	94309.8	115118	647.313	797.982	52075	81481.4	91598.3	110089	136073
204	Indolepyruvate	C00331	Indole and Tryptophan	#N/A	#N/A	#N/A	#N/A	#N/A	#N/A	#N/A	#N/A	#N/A	#N/A	#N/A	#N/A	#N/A	#N/A	#N/A	#N/A
205	Indoxyl	C05658	Indole and Tryptophan	#N/A	#N/A	#N/A	#N/A	#N/A	#N/A	#N/A	#N/A	#N/A	#N/A	#N/A	#N/A	#N/A	#N/A	#N/A	#N/A
206	6-Hydroxykynurenic acid	C08480	Indole and Tryptophan	#N/A	#N/A	#N/A	#N/A	#N/A	#N/A	#N/A	#N/A	#N/A	#N/A	#N/A	#N/A	#N/A	#N/A	#N/A	#N/A
207	L-Tryptophanamide	C00977	Indole and Tryptophan	#N/A	#N/A	#N/A	#N/A	#N/A	#N/A	#N/A	#N/A	#N/A	#N/A	#N/A	#N/A	#N/A	#N/A	#N/A	#N/A
208	kynurenine	C00328	Indole and Tryptophan	209.091	1.14423	+	216112	189224	472765	368714	204998	219843	0	2307.08	1841.29	196107	134498	150898	208354
209	quinolinic acid	C03722	Indole and Tryptophan	#N/A	#N/A	#N/A	#N/A	#N/A	#N/A	#N/A	#N/A	#N/A	#N/A	#N/A	#N/A	#N/A	#N/A	#N/A	#N/A
210	N-formyl kynurenine	C02700	Indole and Tryptophan	#N/A	#N/A	#N/A	#N/A	#N/A	#N/A	#N/A	#N/A	#N/A	#N/A	#N/A	#N/A	#N/A	#N/A	#N/A	#N/A
211	Anthranilate	C00108	Indole and Tryptophan	#N/A	#N/A	#N/A	#N/A	#N/A	#N/A	#N/A	#N/A	#N/A	#N/A	#N/A	#N/A	#N/A	#N/A	#N/A	#N/A
212	Picolinic acid	C10164	Indole and Tryptophan	#N/A	#N/A	#N/A	#N/A	#N/A	#N/A	#N/A	#N/A	#N/A	#N/A	#N/A	#N/A	#N/A	#N/A	#N/A	#N/A
213	g-Oxalo-crotonate	C03453	Indole and Tryptophan	159.028	0.72	+	787054	855607	746448	458559	563436	592635	5444.87	7645.44	2758.94	729800	820858	811630	611756
214	2-Aminomuconate	C02220	Indole and Tryptophan	#N/A	#N/A	#N/A	#N/A	#N/A	#N/A	#N/A	#N/A	#N/A	#N/A	#N/A	#N/A	#N/A	#N/A	#N/A	#N/A
215	2-Oxoadipate	C00322	Indole and Tryptophan	#N/A	#N/A	#N/A	#N/A	#N/A	#N/A	#N/A	#N/A	#N/A	#N/A	#N/A	#N/A	#N/A	#N/A	#N/A	#N/A
216	Formyl-5-hydroxy-kynurenamine	C05647	Indole and Tryptophan	#N/A	#N/A	#N/A	#N/A	#N/A	#N/A	#N/A	#N/A	#N/A	#N/A	#N/A	#N/A	#N/A	#N/A	#N/A	#N/A
217	Hydroxyindole-acetylglycine	C05832	Indole and Tryptophan	#N/A	#N/A	#N/A	#N/A	#N/A	#N/A	#N/A	#N/A	#N/A	#N/A	#N/A	#N/A	#N/A	#N/A	#N/A	#N/A
218	8-Methoxykynurenate	C05830	Indole and Tryptophan	#N/A	#N/A	#N/A	#N/A	#N/A	#N/A	#N/A	#N/A	#N/A	#N/A	#N/A	#N/A	#N/A	#N/A	#N/A	#N/A
219	L-Adrenaline	C00788	Signaling	#N/A	#N/A	#N/A	#N/A	#N/A	#N/A	#N/A	#N/A	#N/A	#N/A	#N/A	#N/A	#N/A	#N/A	#N/A	#N/A
220	Dopamine	C03758	Signaling	#N/A	#N/A	#N/A	#N/A	#N/A	#N/A	#N/A	#N/A	#N/A	#N/A	#N/A	#N/A	#N/A	#N/A	#N/A	#N/A
221	Serotonin	C00780	Signaling	#N/A	#N/A	#N/A	#N/A	#N/A	#N/A	#N/A	#N/A	#N/A	#N/A	#N/A	#N/A	#N/A	#N/A	#N/A	#N/A
222	Ectoine	C06231	Inositol	#N/A	#N/A	#N/A	#N/A	#N/A	#N/A	#N/A	#N/A	#N/A	#N/A	#N/A	#N/A	#N/A	#N/A	#N/A	#N/A
223	3D-(3-5/4)-Trihydroxycyclohexane-1-2-dione	C04287	Inositol	#N/A	#N/A	#N/A	#N/A	#N/A	#N/A	#N/A	#N/A	#N/A	#N/A	#N/A	#N/A	#N/A	#N/A	#N/A	#N/A
224	L-Allothreonine	C05519	Inositol	#N/A	#N/A	#N/A	#N/A	#N/A	#N/A	#N/A	#N/A	#N/A	#N/A	#N/A	#N/A	#N/A	#N/A	#N/A	#N/A
225	Inositol 1-2-3-5-6-pentakisphosphate	C04579	Inositol	#N/A	#N/A	#N/A	#N/A	#N/A	#N/A	#N/A	#N/A	#N/A	#N/A	#N/A	#N/A	#N/A	#N/A	#N/A	#N/A
226	1D-myo-Inositol 1-4-bisphosphate	C01220	Inositol	#N/A	#N/A	#N/A	#N/A	#N/A	#N/A	#N/A	#N/A	#N/A	#N/A	#N/A	#N/A	#N/A	#N/A	#N/A	#N/A
227	Glycerol 3-phosphate	C00093	Glycerophospholipid biosynthesis	#N/A	#N/A	#N/A	#N/A	#N/A	#N/A	#N/A	#N/A	#N/A	#N/A	#N/A	#N/A	#N/A	#N/A	#N/A	#N/A
228	Ethanolamine phosphate	C00346	Glycerophospholipid biosynthesis	#N/A	#N/A	#N/A	#N/A	#N/A	#N/A	#N/A	#N/A	#N/A	#N/A	#N/A	#N/A	#N/A	#N/A	#N/A	#N/A
229	N-Methylethanolamine phosphate	C01210	Glycerophospholipid biosynthesis	156.042	0.680485	+	1254742	1202289	1220905	1021936	1152745	1228441	61232.1	64492.9	83849.3	1343268	1098202	1182933	1355614
230	Sphingosine	C00319	Glycerophospholipid biosynthesis	#N/A	#N/A	#N/A	#N/A	#N/A	#N/A	#N/A	#N/A	#N/A	#N/A	#N/A	#N/A	#N/A	#N/A	#N/A	#N/A
231	Sphingosine 1-phosphate	C06124	Glycerophospholipid biosynthesis	#N/A	#N/A	#N/A	#N/A	#N/A	#N/A	#N/A	#N/A	#N/A	#N/A	#N/A	#N/A	#N/A	#N/A	#N/A	#N/A
232	sn-glycero-3-Phosphoethanolamine	C01233	Glycerophospholipid biosynthesis	214.048	0.658539	-	62503.9	76643.7	71630.5	47891.5	43344.2	75812.7	2484.45	1293.66	1897.39	75853.1	73204.4	65584.8	68754.2
233	Diacylglycerylhomoserine	C18168	Glycerophospholipid biosynthesis	#N/A	#N/A	#N/A	#N/A	#N/A	#N/A	#N/A	#N/A	#N/A	#N/A	#N/A	#N/A	#N/A	#N/A	#N/A	#N/A
234	Acetylcholine	C01996	Glycerophospholipid biosynthesis	#N/A	#N/A	#N/A	#N/A	#N/A	#N/A	#N/A	#N/A	#N/A	#N/A	#N/A	#N/A	#N/A	#N/A	#N/A	#N/A
235	CDP-choline	C00307	Glycerophospholipid biosynthesis	#N/A	#N/A	#N/A	#N/A	#N/A	#N/A	#N/A	#N/A	#N/A	#N/A	#N/A	#N/A	#N/A	#N/A	#N/A	#N/A
236	Choline	C00114	Glycerophospholipid biosynthesis	#N/A	#N/A	#N/A	#N/A	#N/A	#N/A	#N/A	#N/A	#N/A	#N/A	#N/A	#N/A	#N/A	#N/A	#N/A	#N/A
237	Sphinganine 1-phosphate	C01120	Sphingolipid biosynthesis	#N/A	#N/A	#N/A	#N/A	#N/A	#N/A	#N/A	#N/A	#N/A	#N/A	#N/A	#N/A	#N/A	#N/A	#N/A	#N/A
238	L-Carnitine	C00318	Carnitine and fatty acid metabolism	162.112	0.683946	+	3281326	3166207	3444515	2929668	3504036	3595851	34016.8	45884.5	45117.9	3867449	3706610	3760444	3462952
239	acyl-C2 (acetyl-carnitine)	HMDB00201	Carnitine and fatty acid metabolism	204.123	0.718715	+	1236653	1243819	1007266	1073650	1072307	1180436	15183.9	11410.6	15915.6	1166196	1415147	1238046	1027854
240	acyl-C3 (propionyl-carnitine)	HMDB00824	Carnitine and fatty acid metabolism	218.138	0.7403	+	426133	328637	409552	373090	441053	449313	0	1318.56	0	648425	455586	620346	589238
241	acyl-C4 (butanoyl-l-carnitine)	HMDB00736	Carnitine and fatty acid metabolism	232.154	1.50987	+	86641.4	81553.2	253964	142118	60439.8	76787.7	26395.6	38086.4	45129.1	90407.9	88513.3	97629.9	107668
242	acyl-C4-OH (Hydroxybutyrylcarnitine)	HMDB13127	Carnitine and fatty acid metabolism	#N/A	#N/A	#N/A	#N/A	#N/A	#N/A	#N/A	#N/A	#N/A	#N/A	#N/A	#N/A	#N/A	#N/A	#N/A	#N/A
243	acyl-C4-DC	HMDB13133	Carnitine and fatty acid metabolism	#N/A	#N/A	#N/A	#N/A	#N/A	#N/A	#N/A	#N/A	#N/A	#N/A	#N/A	#N/A	#N/A	#N/A	#N/A	#N/A
244	acyl-C5 (isovalerylcarnitine)	HMDB00688	Carnitine and fatty acid metabolism	246.169	1.76223	+	201991	209468	192921	200737	145020	161057	13569.8	22103	18609.2	241058	191445	241048	196215
245	acyl-C5:1 (Tiglylcarnitine)	HMDB02366	Carnitine and fatty acid metabolism	244.154	1.78409	+	98117.7	103874	125289	96061.9	107612	105307	115976	109938	112113	91684	119971	94449.5	93528.4
246	acyl-C5-OH	ac107	Carnitine and fatty acid metabolism	#N/A	#N/A	#N/A	#N/A	#N/A	#N/A	#N/A	#N/A	#N/A	#N/A	#N/A	#N/A	#N/A	#N/A	#N/A	#N/A
247	acyl-C6 (hexanoyl-l-carnitine)	HMDB00756	Carnitine and fatty acid metabolism	260.185	1.79955	+	31162	27878.2	30541.8	28863.6	34543.2	33728.6	8959.21	16102.2	17086.1	41103	50528.2	38957.8	39612
248	acyl-C6-DC	ac109	Carnitine and fatty acid metabolism	#N/A	#N/A	#N/A	#N/A	#N/A	#N/A	#N/A	#N/A	#N/A	#N/A	#N/A	#N/A	#N/A	#N/A	#N/A	#N/A
249	acyl-C8 (L-octanoylcarnitine	HMDB00791	Carnitine and fatty acid metabolism	#N/A	#N/A	#N/A	#N/A	#N/A	#N/A	#N/A	#N/A	#N/A	#N/A	#N/A	#N/A	#N/A	#N/A	#N/A	#N/A
250	acyl-C8:1 (octenoyl-l-carnitine)	ac111	Carnitine and fatty acid metabolism	#N/A	#N/A	#N/A	#N/A	#N/A	#N/A	#N/A	#N/A	#N/A	#N/A	#N/A	#N/A	#N/A	#N/A	#N/A	#N/A
251	acyl-C10 (O-Decanoyl-L-carnitine)	HMDB00651	Carnitine and fatty acid metabolism	#N/A	#N/A	#N/A	#N/A	#N/A	#N/A	#N/A	#N/A	#N/A	#N/A	#N/A	#N/A	#N/A	#N/A	#N/A	#N/A
252	acyl-C10:1 (O-Decenoyl-L-carnitine)	CID57357170	Carnitine and fatty acid metabolism	#N/A	#N/A	#N/A	#N/A	#N/A	#N/A	#N/A	#N/A	#N/A	#N/A	#N/A	#N/A	#N/A	#N/A	#N/A	#N/A
253	acyl-C12 (O-dodecanoyl-carnitine)	HMDB02250	Carnitine and fatty acid metabolism	#N/A	#N/A	#N/A	#N/A	#N/A	#N/A	#N/A	#N/A	#N/A	#N/A	#N/A	#N/A	#N/A	#N/A	#N/A	#N/A
254	acyl-C12:1 (O-dodecenoyl-carnitine)	HMDB13326	Carnitine and fatty acid metabolism	#N/A	#N/A	#N/A	#N/A	#N/A	#N/A	#N/A	#N/A	#N/A	#N/A	#N/A	#N/A	#N/A	#N/A	#N/A	#N/A
255	acyl-C14 (O-tetradecanoyl-L-carnitine)	HMDB05066	Carnitine and fatty acid metabolism	#N/A	#N/A	#N/A	#N/A	#N/A	#N/A	#N/A	#N/A	#N/A	#N/A	#N/A	#N/A	#N/A	#N/A	#N/A	#N/A
256	acyl-C14:1 (Tetradecenoyl Carnitine)	HMDB13329	Carnitine and fatty acid metabolism	#N/A	#N/A	#N/A	#N/A	#N/A	#N/A	#N/A	#N/A	#N/A	#N/A	#N/A	#N/A	#N/A	#N/A	#N/A	#N/A
257	acyl-C16 (L-Palmitoylcarnitine)	HMDB00222	Carnitine and fatty acid metabolism	#N/A	#N/A	#N/A	#N/A	#N/A	#N/A	#N/A	#N/A	#N/A	#N/A	#N/A	#N/A	#N/A	#N/A	#N/A	#N/A
258	acyl-C16:1 (Hexadecenoyl-carnitine)	HMDB06317	Carnitine and fatty acid metabolism	#N/A	#N/A	#N/A	#N/A	#N/A	#N/A	#N/A	#N/A	#N/A	#N/A	#N/A	#N/A	#N/A	#N/A	#N/A	#N/A
259	acyl-C18 (Octadecanoyl-L-carnitine)	HMDB00848	Carnitine and fatty acid metabolism	#N/A	#N/A	#N/A	#N/A	#N/A	#N/A	#N/A	#N/A	#N/A	#N/A	#N/A	#N/A	#N/A	#N/A	#N/A	#N/A
260	acyl-C18:1 (O-octadecenoyl-L-carnitine)	HMDB06351	Carnitine and fatty acid metabolism	#N/A	#N/A	#N/A	#N/A	#N/A	#N/A	#N/A	#N/A	#N/A	#N/A	#N/A	#N/A	#N/A	#N/A	#N/A	#N/A
261	acyl-C18:2 (Linoleoyl-CoA)	HMDB01064	Carnitine and fatty acid metabolism	#N/A	#N/A	#N/A	#N/A	#N/A	#N/A	#N/A	#N/A	#N/A	#N/A	#N/A	#N/A	#N/A	#N/A	#N/A	#N/A
262	acyl-C18:2-OH	ac123	Carnitine and fatty acid metabolism	#N/A	#N/A	#N/A	#N/A	#N/A	#N/A	#N/A	#N/A	#N/A	#N/A	#N/A	#N/A	#N/A	#N/A	#N/A	#N/A
263	acyl-C20	ac124	Carnitine and fatty acid metabolism	#N/A	#N/A	#N/A	#N/A	#N/A	#N/A	#N/A	#N/A	#N/A	#N/A	#N/A	#N/A	#N/A	#N/A	#N/A	#N/A
264	acyl-C20:4	ac125	Carnitine and fatty acid metabolism	#N/A	#N/A	#N/A	#N/A	#N/A	#N/A	#N/A	#N/A	#N/A	#N/A	#N/A	#N/A	#N/A	#N/A	#N/A	#N/A
265	Butanoic acid	C00246	Saturated Fatty acids	87.0436	0.632594	-	120819	124614	109805	80940.9	77867.2	111223	58322.8	58132.8	68157.5	121340	130299	113940	124086
266	Pentanoate (valerate)	C00803	Saturated Fatty acids	101.059	0.661346	-	179170	200800	210369	128318	104196	113093	79881.5	76229.3	90044.1	189322	177830	196292	178351
267	Hexanoic acid (caproate)	C01585	Saturated Fatty acids	115.075	1.70144	-	94460.1	112544	93812.8	116605	102979	102496	100966	87468.8	110980	105571	102534	105619	114808
268	Heptanoic acid	C17714	Saturated Fatty acids	129.091	1.72257	-	211827	221194	208938	206404	210244	229822	192392	182333	184214	265952	272735	242269	272292
269	Octanoic acid (caprylate)	C06423	Saturated Fatty acids	143.107	1.74527	-	565225	614709	571021	692959	503580	787038	260645	282631	317316	639568	589978	723295	723487
270	Nonanoic acid (pelargonate)	C01601	Saturated Fatty acids	157.122	1.92634	-	1590755	1685485	1481082	1722630	1305724	1665778	649173	646051	1189152	1163357	1531791	1734161	2131104
271	Decanoic acid (caprate)	C01571	Saturated Fatty acids	171.138	2.10517	-	1420653	1405989	1727635	1484544	1139089	1619450	556998	580843	668741	1890394	1961488	1991141	1945392
272	Dodecanoic acid	C02679	Saturated Fatty acids	199.169	2.31826	-	1555482	1893878	1793866	1598420	1428580	2088052	911457	1054546	839653	2205393	1936342	2131751	2035063
273	Tetradecanoic acid	C06424	Saturated Fatty acids	227.201	2.52908	-	2776249	3980542	4401582	3139529	3208826	4390802	1026178	1057617	989688	4426920	4495906	4581784	4248460
274	Hexadecanoic acid	C00249	Saturated Fatty acids	255.233	2.84947	-	17505450	22485230	43740920	17309480	32670060	39008770	5391344	5577998	5591292	43172950	37527470	33204170	28616580
275	Octadecanoic acid	C01530	Saturated Fatty acids	283.264	3.32017	-	7893218	7763518	18179660	6569570	11904800	15095400	1064639	960457	1006462	14232500	12999080	12705850	13539830
276	Tetradecenoic acid	C08322	Monounsaturated Fatty Acids	225.185	2.3532	-	103944	419595	168347	124483	192069	150696	27916	27710.7	29475.9	269191	243896	262083	222453
277	Hexadecenoic acid	C08362	Monounsaturated Fatty Acids	253.217	2.57273	-	822545	3157272	1591003	1192255	1846690	1630349	98808.3	73962.7	99610.7	2739537	2488671	2453874	1917063
278	Octadecenoic acid	C00712	Monounsaturated Fatty Acids	281.248	2.8783	-	1807702	2636837	3113402	1835993	2608574	3556488	149077	123057	117987	3862709	2909639	3460037	2866122
279	Linoleate	C01595	Poly-unsaturated Fatty Acids	279.233	2.59877	-	198535	321738	363940	296930	290998	461376	28797.2	26416.4	36903.9	547801	402392	389258	340867
280	Octadecatrienoic acid	C06427	Poly-unsaturated Fatty Acids	277.217	2.43665	-	14719.2	24576.8	20161.3	25015.2	25160.6	35985.7	0	1114.63	1827.51	35011.8	30323.8	37511.1	35335.8
281	Eicosatetraenoic acid	C00219	Poly-unsaturated Fatty Acids	303.233	2.52141	-	39311.9	49958.7	59453.5	125822	118135	203962	0	0	954.278	124922	135466	115069	121515
282	Eicosapentaenoic acid	C06428	Poly-unsaturated Fatty Acids	301.217	2.37027	-	13604.6	15906.5	10343.5	30114.8	27187.3	60248.2	0	0	0	39161.3	38260.6	35052.4	33298.8
283	Docosahexaenoic acid	C06429	Poly-unsaturated Fatty Acids	327.233	2.4296	-	80514.9	107023	115371	199710	212403	364179	0	0	857.689	290400	261989	268980	223453
284	Dodecanedioic acid	C02678	Poly-unsaturated Fatty Acids	229.144	1.69816	-	35351.9	38139.7	38761.2	39395.3	40155.8	52180.9	21531.8	25454	21195.2	51450.8	44846.2	45316.4	45273.3
285	(8Z-11Z-14Z)-Icosatrienoic acid	C03242	Essential fatty acids	305.248	2.6566	-	22932.1	29991.6	33553.8	46439	46587.3	102827	0	0	0	77444.1	53442.7	60199.1	48833.9
286	(5Z-8Z-11Z-14Z-17Z)-Icosapentaenoic acid	C06428	Essential fatty acids	301.217	2.37027	-	13604.6	15906.5	10343.5	30114.8	27187.3	60248.2	0	0	0	39161.3	38260.6	35052.4	33298.8
287	(7Z-10Z-13Z-16Z-19Z)-Docosa-7-10-13-16-19-pentaenoic acid	C16513	Essential fatty acids	329.25	2.50832	-	38479.3	44618.8	40400.9	102131	104856	177010	2225.43	3407.61	1262.59	106404	103094	107627	81936.1
288	alhpa-tocopheronolactone	LMPR02020063	Lipids	#N/A	#N/A	#N/A	#N/A	#N/A	#N/A	#N/A	#N/A	#N/A	#N/A	#N/A	#N/A	#N/A	#N/A	#N/A	#N/A
289	dihydroxy-octadecanoic acid	LMFA01050198	Lipids	#N/A	#N/A	#N/A	#N/A	#N/A	#N/A	#N/A	#N/A	#N/A	#N/A	#N/A	#N/A	#N/A	#N/A	#N/A	#N/A
290	hydroxy-dodecanedioic acid	LMFA01170089	Lipids	#N/A	#N/A	#N/A	#N/A	#N/A	#N/A	#N/A	#N/A	#N/A	#N/A	#N/A	#N/A	#N/A	#N/A	#N/A	#N/A
291	dihydroxy-hexadecanoic acid	LMFA01050340	Lipids	#N/A	#N/A	#N/A	#N/A	#N/A	#N/A	#N/A	#N/A	#N/A	#N/A	#N/A	#N/A	#N/A	#N/A	#N/A	#N/A
292	trihydroxy-octadecenoic acid	LMFA01050134	Lipids	#N/A	#N/A	#N/A	#N/A	#N/A	#N/A	#N/A	#N/A	#N/A	#N/A	#N/A	#N/A	#N/A	#N/A	#N/A	#N/A
293	tetrahydroxy-octadecanoic acid	LMFA01050105	Lipids	#N/A	#N/A	#N/A	#N/A	#N/A	#N/A	#N/A	#N/A	#N/A	#N/A	#N/A	#N/A	#N/A	#N/A	#N/A	#N/A
294	epoxy-octadecanoic acid	LMFA02000001	Lipids	#N/A	#N/A	#N/A	#N/A	#N/A	#N/A	#N/A	#N/A	#N/A	#N/A	#N/A	#N/A	#N/A	#N/A	#N/A	#N/A
295	taurodeoxycholic acid	C05463	Bile acids	#N/A	#N/A	#N/A	#N/A	#N/A	#N/A	#N/A	#N/A	#N/A	#N/A	#N/A	#N/A	#N/A	#N/A	#N/A	#N/A
296	taurochenodeoxycholic acid	C05465	Bile acids	#N/A	#N/A	#N/A	#N/A	#N/A	#N/A	#N/A	#N/A	#N/A	#N/A	#N/A	#N/A	#N/A	#N/A	#N/A	#N/A
297	tauroursodeoxycholic acid	C16868	Bile acids	#N/A	#N/A	#N/A	#N/A	#N/A	#N/A	#N/A	#N/A	#N/A	#N/A	#N/A	#N/A	#N/A	#N/A	#N/A	#N/A
298	taurocholic acid	C05122	Bile acids	#N/A	#N/A	#N/A	#N/A	#N/A	#N/A	#N/A	#N/A	#N/A	#N/A	#N/A	#N/A	#N/A	#N/A	#N/A	#N/A
299	taurolithocholic acid	C02592	Bile acids	#N/A	#N/A	#N/A	#N/A	#N/A	#N/A	#N/A	#N/A	#N/A	#N/A	#N/A	#N/A	#N/A	#N/A	#N/A	#N/A
300	cholic acid	C00695	Bile acids	#N/A	#N/A	#N/A	#N/A	#N/A	#N/A	#N/A	#N/A	#N/A	#N/A	#N/A	#N/A	#N/A	#N/A	#N/A	#N/A
301	deoxycholic acid	C04483	Bile acids	#N/A	#N/A	#N/A	#N/A	#N/A	#N/A	#N/A	#N/A	#N/A	#N/A	#N/A	#N/A	#N/A	#N/A	#N/A	#N/A
302	chenodeoxycholic acid	C02528	Bile acids	#N/A	#N/A	#N/A	#N/A	#N/A	#N/A	#N/A	#N/A	#N/A	#N/A	#N/A	#N/A	#N/A	#N/A	#N/A	#N/A
303	ursodeoxycholic acid	C07880	Bile acids	#N/A	#N/A	#N/A	#N/A	#N/A	#N/A	#N/A	#N/A	#N/A	#N/A	#N/A	#N/A	#N/A	#N/A	#N/A	#N/A
304	glycocholic acid	C01921	Bile acids	#N/A	#N/A	#N/A	#N/A	#N/A	#N/A	#N/A	#N/A	#N/A	#N/A	#N/A	#N/A	#N/A	#N/A	#N/A	#N/A
305	glycochenodeoxycholic acid	C05466	Bile acids	#N/A	#N/A	#N/A	#N/A	#N/A	#N/A	#N/A	#N/A	#N/A	#N/A	#N/A	#N/A	#N/A	#N/A	#N/A	#N/A
306	Glycodeoxycholate	C05464	Bile acids	#N/A	#N/A	#N/A	#N/A	#N/A	#N/A	#N/A	#N/A	#N/A	#N/A	#N/A	#N/A	#N/A	#N/A	#N/A	#N/A
307	Sulfoglycolithocholate	C11301	Bile acids	#N/A	#N/A	#N/A	#N/A	#N/A	#N/A	#N/A	#N/A	#N/A	#N/A	#N/A	#N/A	#N/A	#N/A	#N/A	#N/A
308	Allochenodeoxycholate	C17664	Bile acids	#N/A	#N/A	#N/A	#N/A	#N/A	#N/A	#N/A	#N/A	#N/A	#N/A	#N/A	#N/A	#N/A	#N/A	#N/A	#N/A
309	6alpha-Glucuronosylhyodeoxycholate	C11246	Bile acids	#N/A	#N/A	#N/A	#N/A	#N/A	#N/A	#N/A	#N/A	#N/A	#N/A	#N/A	#N/A	#N/A	#N/A	#N/A	#N/A
310	13(S)-HODE	C14762	Arachidonate metabolism	#N/A	#N/A	#N/A	#N/A	#N/A	#N/A	#N/A	#N/A	#N/A	#N/A	#N/A	#N/A	#N/A	#N/A	#N/A	#N/A
311	9(S)-HODE	C14767	Arachidonate metabolism	#N/A	#N/A	#N/A	#N/A	#N/A	#N/A	#N/A	#N/A	#N/A	#N/A	#N/A	#N/A	#N/A	#N/A	#N/A	#N/A
312	11(R)-HPETE/Leukotriene B4 (isobars)	C14820	Arachidonate metabolism	#N/A	#N/A	#N/A	#N/A	#N/A	#N/A	#N/A	#N/A	#N/A	#N/A	#N/A	#N/A	#N/A	#N/A	#N/A	#N/A
313	Prostaglandin A2	C05953	Arachidonate metabolism	#N/A	#N/A	#N/A	#N/A	#N/A	#N/A	#N/A	#N/A	#N/A	#N/A	#N/A	#N/A	#N/A	#N/A	#N/A	#N/A
314	Prostaglandin B2	C05954	Arachidonate metabolism	#N/A	#N/A	#N/A	#N/A	#N/A	#N/A	#N/A	#N/A	#N/A	#N/A	#N/A	#N/A	#N/A	#N/A	#N/A	#N/A
315	Prostaglandin D2/Thromboxane A2 (isobars)	C00696	Arachidonate metabolism	#N/A	#N/A	#N/A	#N/A	#N/A	#N/A	#N/A	#N/A	#N/A	#N/A	#N/A	#N/A	#N/A	#N/A	#N/A	#N/A
316	Prostaglandin E2	C00584	Arachidonate metabolism	#N/A	#N/A	#N/A	#N/A	#N/A	#N/A	#N/A	#N/A	#N/A	#N/A	#N/A	#N/A	#N/A	#N/A	#N/A	#N/A
317	Prostaglandin F2alpha/beta/D1 (isobars)	C00639	Arachidonate metabolism	#N/A	#N/A	#N/A	#N/A	#N/A	#N/A	#N/A	#N/A	#N/A	#N/A	#N/A	#N/A	#N/A	#N/A	#N/A	#N/A
318	Prostaglandin D3 (isobars)	C13802	Arachidonate metabolism	#N/A	#N/A	#N/A	#N/A	#N/A	#N/A	#N/A	#N/A	#N/A	#N/A	#N/A	#N/A	#N/A	#N/A	#N/A	#N/A
319	Prostaglandin G2	C05956	Arachidonate metabolism	#N/A	#N/A	#N/A	#N/A	#N/A	#N/A	#N/A	#N/A	#N/A	#N/A	#N/A	#N/A	#N/A	#N/A	#N/A	#N/A
320	2-3-Dinor-8-iso prostaglandin F2alpha	C14794	Arachidonate metabolism	#N/A	#N/A	#N/A	#N/A	#N/A	#N/A	#N/A	#N/A	#N/A	#N/A	#N/A	#N/A	#N/A	#N/A	#N/A	#N/A
321	Thromboxane B2	C05963	Arachidonate metabolism	#N/A	#N/A	#N/A	#N/A	#N/A	#N/A	#N/A	#N/A	#N/A	#N/A	#N/A	#N/A	#N/A	#N/A	#N/A	#N/A
322	Leukotriene A4	C00909	Arachidonate metabolism	#N/A	#N/A	#N/A	#N/A	#N/A	#N/A	#N/A	#N/A	#N/A	#N/A	#N/A	#N/A	#N/A	#N/A	#N/A	#N/A
323	Leukotriene C4	C02166	Arachidonate metabolism	#N/A	#N/A	#N/A	#N/A	#N/A	#N/A	#N/A	#N/A	#N/A	#N/A	#N/A	#N/A	#N/A	#N/A	#N/A	#N/A
324	5alpha-Cholest-7-en-3beta-ol	C01189	Sterols	#N/A	#N/A	#N/A	#N/A	#N/A	#N/A	#N/A	#N/A	#N/A	#N/A	#N/A	#N/A	#N/A	#N/A	#N/A	#N/A
325	Cholesterol sulfate	C18043	Sterols	#N/A	#N/A	#N/A	#N/A	#N/A	#N/A	#N/A	#N/A	#N/A	#N/A	#N/A	#N/A	#N/A	#N/A	#N/A	#N/A
326	Hydroxycholesterol	C03594	Sterols	#N/A	#N/A	#N/A	#N/A	#N/A	#N/A	#N/A	#N/A	#N/A	#N/A	#N/A	#N/A	#N/A	#N/A	#N/A	#N/A
327	Epiandrosterone	C07635	Sterols	#N/A	#N/A	#N/A	#N/A	#N/A	#N/A	#N/A	#N/A	#N/A	#N/A	#N/A	#N/A	#N/A	#N/A	#N/A	#N/A
328	Androsterone	C00523	Sterols	#N/A	#N/A	#N/A	#N/A	#N/A	#N/A	#N/A	#N/A	#N/A	#N/A	#N/A	#N/A	#N/A	#N/A	#N/A	#N/A
329	Cortisol	C00735	Sterols	#N/A	#N/A	#N/A	#N/A	#N/A	#N/A	#N/A	#N/A	#N/A	#N/A	#N/A	#N/A	#N/A	#N/A	#N/A	#N/A
330	Cortisone	C00762	Sterols	#N/A	#N/A	#N/A	#N/A	#N/A	#N/A	#N/A	#N/A	#N/A	#N/A	#N/A	#N/A	#N/A	#N/A	#N/A	#N/A
331	7alpha-Hydroxy-3-oxo-4-cholestenoate	C17337	Sterols	#N/A	#N/A	#N/A	#N/A	#N/A	#N/A	#N/A	#N/A	#N/A	#N/A	#N/A	#N/A	#N/A	#N/A	#N/A	#N/A
332	11beta-17beta-Dihydroxy-4-androsten-3-one	C18075	Sterols	#N/A	#N/A	#N/A	#N/A	#N/A	#N/A	#N/A	#N/A	#N/A	#N/A	#N/A	#N/A	#N/A	#N/A	#N/A	#N/A
333	Pregna-4-11-diene-3-20-dione	C14646	Sterols	#N/A	#N/A	#N/A	#N/A	#N/A	#N/A	#N/A	#N/A	#N/A	#N/A	#N/A	#N/A	#N/A	#N/A	#N/A	#N/A
334	Pregna-4-9(11)-diene-3-20-dione	C04084	Sterols	#N/A	#N/A	#N/A	#N/A	#N/A	#N/A	#N/A	#N/A	#N/A	#N/A	#N/A	#N/A	#N/A	#N/A	#N/A	#N/A
335	Pregnanediol	C05484	Sterols	#N/A	#N/A	#N/A	#N/A	#N/A	#N/A	#N/A	#N/A	#N/A	#N/A	#N/A	#N/A	#N/A	#N/A	#N/A	#N/A
336	3beta-Hydroxypregn-5-en-20-one sulfate	C18044	Sterols	#N/A	#N/A	#N/A	#N/A	#N/A	#N/A	#N/A	#N/A	#N/A	#N/A	#N/A	#N/A	#N/A	#N/A	#N/A	#N/A
337	21-Hydroxypregnenolone	C05485	Sterols	#N/A	#N/A	#N/A	#N/A	#N/A	#N/A	#N/A	#N/A	#N/A	#N/A	#N/A	#N/A	#N/A	#N/A	#N/A	#N/A
338	Pregnenolone	C01953	Sterols	#N/A	#N/A	#N/A	#N/A	#N/A	#N/A	#N/A	#N/A	#N/A	#N/A	#N/A	#N/A	#N/A	#N/A	#N/A	#N/A
339	Pregnenolone carbonitrile	C15637	Sterols	#N/A	#N/A	#N/A	#N/A	#N/A	#N/A	#N/A	#N/A	#N/A	#N/A	#N/A	#N/A	#N/A	#N/A	#N/A	#N/A
340	Mesterolone	LMST02020107	Sterols	#N/A	#N/A	#N/A	#N/A	#N/A	#N/A	#N/A	#N/A	#N/A	#N/A	#N/A	#N/A	#N/A	#N/A	#N/A	#N/A
341	Lumisterol 3	LMST01010247	Sterols	#N/A	#N/A	#N/A	#N/A	#N/A	#N/A	#N/A	#N/A	#N/A	#N/A	#N/A	#N/A	#N/A	#N/A	#N/A	#N/A
342	Delta 8_14 -Sterol	LMST01031020	Sterols	#N/A	#N/A	#N/A	#N/A	#N/A	#N/A	#N/A	#N/A	#N/A	#N/A	#N/A	#N/A	#N/A	#N/A	#N/A	#N/A
343	Cholesterol glucuronide	LMST05010043	Sterols	#N/A	#N/A	#N/A	#N/A	#N/A	#N/A	#N/A	#N/A	#N/A	#N/A	#N/A	#N/A	#N/A	#N/A	#N/A	#N/A
344	Lysophosphatidylcholine	pc5311264	Additional Bioactive Lipids	#N/A	#N/A	#N/A	#N/A	#N/A	#N/A	#N/A	#N/A	#N/A	#N/A	#N/A	#N/A	#N/A	#N/A	#N/A	#N/A
345	Lysophosphatidylinositol	pc73755067	Additional Bioactive Lipids	#N/A	#N/A	#N/A	#N/A	#N/A	#N/A	#N/A	#N/A	#N/A	#N/A	#N/A	#N/A	#N/A	#N/A	#N/A	#N/A
346	Undecanoic acid	C17715	Additional Bioactive Lipids	#N/A	#N/A	#N/A	#N/A	#N/A	#N/A	#N/A	#N/A	#N/A	#N/A	#N/A	#N/A	#N/A	#N/A	#N/A	#N/A
347	Stearidonic acid	C16300	Additional Bioactive Lipids	#N/A	#N/A	#N/A	#N/A	#N/A	#N/A	#N/A	#N/A	#N/A	#N/A	#N/A	#N/A	#N/A	#N/A	#N/A	#N/A
348	13-OxoODE	infllpd-05	Additional Bioactive Lipids	#N/A	#N/A	#N/A	#N/A	#N/A	#N/A	#N/A	#N/A	#N/A	#N/A	#N/A	#N/A	#N/A	#N/A	#N/A	#N/A
349	9-oxoODE	infllpd-18	Additional Bioactive Lipids	#N/A	#N/A	#N/A	#N/A	#N/A	#N/A	#N/A	#N/A	#N/A	#N/A	#N/A	#N/A	#N/A	#N/A	#N/A	#N/A
350	12(13)-EpOME	infllpd-20	Additional Bioactive Lipids	#N/A	#N/A	#N/A	#N/A	#N/A	#N/A	#N/A	#N/A	#N/A	#N/A	#N/A	#N/A	#N/A	#N/A	#N/A	#N/A
351	9(10)-EpOME	infllpd-19	Additional Bioactive Lipids	#N/A	#N/A	#N/A	#N/A	#N/A	#N/A	#N/A	#N/A	#N/A	#N/A	#N/A	#N/A	#N/A	#N/A	#N/A	#N/A
352	trans-9-Octadecenoic acid	C01712	Additional Bioactive Lipids	#N/A	#N/A	#N/A	#N/A	#N/A	#N/A	#N/A	#N/A	#N/A	#N/A	#N/A	#N/A	#N/A	#N/A	#N/A	#N/A
353	trans-11-Octadecenoic acid	C08367	Additional Bioactive Lipids	#N/A	#N/A	#N/A	#N/A	#N/A	#N/A	#N/A	#N/A	#N/A	#N/A	#N/A	#N/A	#N/A	#N/A	#N/A	#N/A
354	(±)12(13)-DiHOME	infllpd-01	Additional Bioactive Lipids	#N/A	#N/A	#N/A	#N/A	#N/A	#N/A	#N/A	#N/A	#N/A	#N/A	#N/A	#N/A	#N/A	#N/A	#N/A	#N/A
355	(±)9(10)-DiHOME	infllpd-02	Additional Bioactive Lipids	#N/A	#N/A	#N/A	#N/A	#N/A	#N/A	#N/A	#N/A	#N/A	#N/A	#N/A	#N/A	#N/A	#N/A	#N/A	#N/A
356	12-HEPE	infllpd-28	Additional Bioactive Lipids	#N/A	#N/A	#N/A	#N/A	#N/A	#N/A	#N/A	#N/A	#N/A	#N/A	#N/A	#N/A	#N/A	#N/A	#N/A	#N/A
357	Arachidonic acid	infllpd-10	Additional Bioactive Lipids	#N/A	#N/A	#N/A	#N/A	#N/A	#N/A	#N/A	#N/A	#N/A	#N/A	#N/A	#N/A	#N/A	#N/A	#N/A	#N/A
358	11-HETE	infllpd-23	Additional Bioactive Lipids	#N/A	#N/A	#N/A	#N/A	#N/A	#N/A	#N/A	#N/A	#N/A	#N/A	#N/A	#N/A	#N/A	#N/A	#N/A	#N/A
359	12(S)-HETE	infllpd-03	Additional Bioactive Lipids	#N/A	#N/A	#N/A	#N/A	#N/A	#N/A	#N/A	#N/A	#N/A	#N/A	#N/A	#N/A	#N/A	#N/A	#N/A	#N/A
360	15(S)-HETE	infllpd-06	Additional Bioactive Lipids	#N/A	#N/A	#N/A	#N/A	#N/A	#N/A	#N/A	#N/A	#N/A	#N/A	#N/A	#N/A	#N/A	#N/A	#N/A	#N/A
361	5(S)-HETE	infllpd-07	Additional Bioactive Lipids	#N/A	#N/A	#N/A	#N/A	#N/A	#N/A	#N/A	#N/A	#N/A	#N/A	#N/A	#N/A	#N/A	#N/A	#N/A	#N/A
362	8-HETE	infllpd-21	Additional Bioactive Lipids	#N/A	#N/A	#N/A	#N/A	#N/A	#N/A	#N/A	#N/A	#N/A	#N/A	#N/A	#N/A	#N/A	#N/A	#N/A	#N/A
363	9-HETE	infllpd-22	Additional Bioactive Lipids	#N/A	#N/A	#N/A	#N/A	#N/A	#N/A	#N/A	#N/A	#N/A	#N/A	#N/A	#N/A	#N/A	#N/A	#N/A	#N/A
364	Dihomo-g-Linolenic acid	infllpd-11	Additional Bioactive Lipids	#N/A	#N/A	#N/A	#N/A	#N/A	#N/A	#N/A	#N/A	#N/A	#N/A	#N/A	#N/A	#N/A	#N/A	#N/A	#N/A
365	Eicosatrienoic acid	C16522	Additional Bioactive Lipids	#N/A	#N/A	#N/A	#N/A	#N/A	#N/A	#N/A	#N/A	#N/A	#N/A	#N/A	#N/A	#N/A	#N/A	#N/A	#N/A
366	11(12)-DiHET	infllpd-24	Additional Bioactive Lipids	#N/A	#N/A	#N/A	#N/A	#N/A	#N/A	#N/A	#N/A	#N/A	#N/A	#N/A	#N/A	#N/A	#N/A	#N/A	#N/A
367	Oleoylethanolamide (OEA)	C20792	Additional Bioactive Lipids	#N/A	#N/A	#N/A	#N/A	#N/A	#N/A	#N/A	#N/A	#N/A	#N/A	#N/A	#N/A	#N/A	#N/A	#N/A	#N/A
368	2-Monoolein	pc5319879	Additional Bioactive Lipids	#N/A	#N/A	#N/A	#N/A	#N/A	#N/A	#N/A	#N/A	#N/A	#N/A	#N/A	#N/A	#N/A	#N/A	#N/A	#N/A
369	Lysophosphatidic Acid	pc5497152	Additional Bioactive Lipids	#N/A	#N/A	#N/A	#N/A	#N/A	#N/A	#N/A	#N/A	#N/A	#N/A	#N/A	#N/A	#N/A	#N/A	#N/A	#N/A
370	14-HDoHE	infllpd-25	Additional Bioactive Lipids	#N/A	#N/A	#N/A	#N/A	#N/A	#N/A	#N/A	#N/A	#N/A	#N/A	#N/A	#N/A	#N/A	#N/A	#N/A	#N/A
371	16-HDoHE	infllpd-26	Additional Bioactive Lipids	#N/A	#N/A	#N/A	#N/A	#N/A	#N/A	#N/A	#N/A	#N/A	#N/A	#N/A	#N/A	#N/A	#N/A	#N/A	#N/A
372	17-HDoHE	infllpd-27	Additional Bioactive Lipids	#N/A	#N/A	#N/A	#N/A	#N/A	#N/A	#N/A	#N/A	#N/A	#N/A	#N/A	#N/A	#N/A	#N/A	#N/A	#N/A
373	Docosapentaenoic acid	infllpd-16	Additional Bioactive Lipids	#N/A	#N/A	#N/A	#N/A	#N/A	#N/A	#N/A	#N/A	#N/A	#N/A	#N/A	#N/A	#N/A	#N/A	#N/A	#N/A
374	Adrenic acid	infllpd-17	Additional Bioactive Lipids	#N/A	#N/A	#N/A	#N/A	#N/A	#N/A	#N/A	#N/A	#N/A	#N/A	#N/A	#N/A	#N/A	#N/A	#N/A	#N/A
375	Docosatetraenoic acid	C16527	Additional Bioactive Lipids	#N/A	#N/A	#N/A	#N/A	#N/A	#N/A	#N/A	#N/A	#N/A	#N/A	#N/A	#N/A	#N/A	#N/A	#N/A	#N/A
376	Sphingosylphosphorylcholine	pc9847290	Additional Bioactive Lipids	#N/A	#N/A	#N/A	#N/A	#N/A	#N/A	#N/A	#N/A	#N/A	#N/A	#N/A	#N/A	#N/A	#N/A	#N/A	#N/A
377	(15Z)-Tetracosenoic acid	C08323	Additional Bioactive Lipids	#N/A	#N/A	#N/A	#N/A	#N/A	#N/A	#N/A	#N/A	#N/A	#N/A	#N/A	#N/A	#N/A	#N/A	#N/A	#N/A
378	Propionic acid	c00163	Additional Bioactive Lipids	#N/A	#N/A	#N/A	#N/A	#N/A	#N/A	#N/A	#N/A	#N/A	#N/A	#N/A	#N/A	#N/A	#N/A	#N/A	#N/A
379	2-hyoxypropanoic acid	C00256	Additional Bioactive Lipids	#N/A	#N/A	#N/A	#N/A	#N/A	#N/A	#N/A	#N/A	#N/A	#N/A	#N/A	#N/A	#N/A	#N/A	#N/A	#N/A
380	Nicotinic acid	C00253	Additional Bioactive Lipids	124.04	0.621862	+	1315760	1656900	1978982	1304128	1992638	1975713	45317.5	49938.1	53969.3	1986020	1979889	1589496	1798674
381	LPA_6:0	LPA1	Additional Bioactive Lipids	#N/A	#N/A	#N/A	#N/A	#N/A	#N/A	#N/A	#N/A	#N/A	#N/A	#N/A	#N/A	#N/A	#N/A	#N/A	#N/A
382	LPA_14:0	LPA2	Additional Bioactive Lipids	#N/A	#N/A	#N/A	#N/A	#N/A	#N/A	#N/A	#N/A	#N/A	#N/A	#N/A	#N/A	#N/A	#N/A	#N/A	#N/A
383	LPA_16:1	LPA3	Additional Bioactive Lipids	#N/A	#N/A	#N/A	#N/A	#N/A	#N/A	#N/A	#N/A	#N/A	#N/A	#N/A	#N/A	#N/A	#N/A	#N/A	#N/A
384	LPA_16:0	LPA4	Additional Bioactive Lipids	#N/A	#N/A	#N/A	#N/A	#N/A	#N/A	#N/A	#N/A	#N/A	#N/A	#N/A	#N/A	#N/A	#N/A	#N/A	#N/A
385	LPA_17:1	LPA5	Additional Bioactive Lipids	#N/A	#N/A	#N/A	#N/A	#N/A	#N/A	#N/A	#N/A	#N/A	#N/A	#N/A	#N/A	#N/A	#N/A	#N/A	#N/A
386	LPA_17:0	LPA6	Additional Bioactive Lipids	#N/A	#N/A	#N/A	#N/A	#N/A	#N/A	#N/A	#N/A	#N/A	#N/A	#N/A	#N/A	#N/A	#N/A	#N/A	#N/A
387	LPA_18:2	LPA7	Additional Bioactive Lipids	#N/A	#N/A	#N/A	#N/A	#N/A	#N/A	#N/A	#N/A	#N/A	#N/A	#N/A	#N/A	#N/A	#N/A	#N/A	#N/A
388	LPA_18:1	LPA8	Additional Bioactive Lipids	#N/A	#N/A	#N/A	#N/A	#N/A	#N/A	#N/A	#N/A	#N/A	#N/A	#N/A	#N/A	#N/A	#N/A	#N/A	#N/A
389	LPA_18:0	LPA9	Additional Bioactive Lipids	#N/A	#N/A	#N/A	#N/A	#N/A	#N/A	#N/A	#N/A	#N/A	#N/A	#N/A	#N/A	#N/A	#N/A	#N/A	#N/A
390	LPA_20:4	LPA10	Additional Bioactive Lipids	#N/A	#N/A	#N/A	#N/A	#N/A	#N/A	#N/A	#N/A	#N/A	#N/A	#N/A	#N/A	#N/A	#N/A	#N/A	#N/A
391	LPA_22:6	LPA11	Additional Bioactive Lipids	#N/A	#N/A	#N/A	#N/A	#N/A	#N/A	#N/A	#N/A	#N/A	#N/A	#N/A	#N/A	#N/A	#N/A	#N/A	#N/A
392	sn-caldito-1-phosphoethanolamine	LMGP19000001	Ethanolamines	#N/A	#N/A	#N/A	#N/A	#N/A	#N/A	#N/A	#N/A	#N/A	#N/A	#N/A	#N/A	#N/A	#N/A	#N/A	#N/A
393	sn-caldarchaeo-1-phosphoethanolamine	LMGP18000001	Ethanolamines	#N/A	#N/A	#N/A	#N/A	#N/A	#N/A	#N/A	#N/A	#N/A	#N/A	#N/A	#N/A	#N/A	#N/A	#N/A	#N/A
394	N-hexadecanoyl-ethanolamine	LMFA08040013	Ethanolamines	#N/A	#N/A	#N/A	#N/A	#N/A	#N/A	#N/A	#N/A	#N/A	#N/A	#N/A	#N/A	#N/A	#N/A	#N/A	#N/A
395	N-eicosanoyl-ethanolamine	LMFA08040038	Ethanolamines	#N/A	#N/A	#N/A	#N/A	#N/A	#N/A	#N/A	#N/A	#N/A	#N/A	#N/A	#N/A	#N/A	#N/A	#N/A	#N/A
396	N-([8S_12R]9S_11R_15S-trihydroxy-5Z_13E-prostadienoyl)-ethanolamine	LMFA03110015	Ethanolamines	#N/A	#N/A	#N/A	#N/A	#N/A	#N/A	#N/A	#N/A	#N/A	#N/A	#N/A	#N/A	#N/A	#N/A	#N/A	#N/A
397	N-(Tricosanoyl)-ethanolamine	LMFA08040053	Ethanolamines	#N/A	#N/A	#N/A	#N/A	#N/A	#N/A	#N/A	#N/A	#N/A	#N/A	#N/A	#N/A	#N/A	#N/A	#N/A	#N/A
398	N-(Tetradecanoyl)-ethanolamine	LMFA08040042	Ethanolamines	#N/A	#N/A	#N/A	#N/A	#N/A	#N/A	#N/A	#N/A	#N/A	#N/A	#N/A	#N/A	#N/A	#N/A	#N/A	#N/A
399	N-(Tetracosanoyl)-ethanolamine	LMFA08040054	Ethanolamines	#N/A	#N/A	#N/A	#N/A	#N/A	#N/A	#N/A	#N/A	#N/A	#N/A	#N/A	#N/A	#N/A	#N/A	#N/A	#N/A
400	N-(Pentadecanoyl)-ethanolamine	LMFA08040045	Ethanolamines	#N/A	#N/A	#N/A	#N/A	#N/A	#N/A	#N/A	#N/A	#N/A	#N/A	#N/A	#N/A	#N/A	#N/A	#N/A	#N/A
401	N-(octadecanoyl)-tetradecasphing-4-enine-1-phosphoethanolamine	LMSP03020001	Ethanolamines	#N/A	#N/A	#N/A	#N/A	#N/A	#N/A	#N/A	#N/A	#N/A	#N/A	#N/A	#N/A	#N/A	#N/A	#N/A	#N/A
402	N-(Octadecanoyl)-ethanolamine	LMFA08040051	Ethanolamines	#N/A	#N/A	#N/A	#N/A	#N/A	#N/A	#N/A	#N/A	#N/A	#N/A	#N/A	#N/A	#N/A	#N/A	#N/A	#N/A
403	N-(Hexadecanoyl)-ethanolamine	LMFA08040013	Ethanolamines	#N/A	#N/A	#N/A	#N/A	#N/A	#N/A	#N/A	#N/A	#N/A	#N/A	#N/A	#N/A	#N/A	#N/A	#N/A	#N/A
404	N-(Heptadecanoyl)-ethanolamine	LMFA08040049	Ethanolamines	#N/A	#N/A	#N/A	#N/A	#N/A	#N/A	#N/A	#N/A	#N/A	#N/A	#N/A	#N/A	#N/A	#N/A	#N/A	#N/A
405	N-(Dodecanoyl)-ethanolamine	LMFA08040041	Ethanolamines	#N/A	#N/A	#N/A	#N/A	#N/A	#N/A	#N/A	#N/A	#N/A	#N/A	#N/A	#N/A	#N/A	#N/A	#N/A	#N/A
406	N-(acyl)-sphing-4-enine-1-phosphoethanolamine	LMSP03020000	Ethanolamines	#N/A	#N/A	#N/A	#N/A	#N/A	#N/A	#N/A	#N/A	#N/A	#N/A	#N/A	#N/A	#N/A	#N/A	#N/A	#N/A
407	N-(9Z_12Z_15Z-octadecatrienoyl)-ethanolamine	LMFA08040007	Ethanolamines	#N/A	#N/A	#N/A	#N/A	#N/A	#N/A	#N/A	#N/A	#N/A	#N/A	#N/A	#N/A	#N/A	#N/A	#N/A	#N/A
408	N-(9Z_12Z-octadecadienoyl)-ethanolamine	LMFA08040004	Ethanolamines	#N/A	#N/A	#N/A	#N/A	#N/A	#N/A	#N/A	#N/A	#N/A	#N/A	#N/A	#N/A	#N/A	#N/A	#N/A	#N/A
409	N-(9Z-octadecenoyl)-ethanolamine	LMFA08040015	Ethanolamines	#N/A	#N/A	#N/A	#N/A	#N/A	#N/A	#N/A	#N/A	#N/A	#N/A	#N/A	#N/A	#N/A	#N/A	#N/A	#N/A
410	N-(9Z-hexadecenoyl)-ethanolamine	LMFA08040043	Ethanolamines	#N/A	#N/A	#N/A	#N/A	#N/A	#N/A	#N/A	#N/A	#N/A	#N/A	#N/A	#N/A	#N/A	#N/A	#N/A	#N/A
411	N-(9S_15S-dihydroxy-11-oxo-5Z_13E-prostadienoyl)-ethanolamine	LMFA03010152	Ethanolamines	#N/A	#N/A	#N/A	#N/A	#N/A	#N/A	#N/A	#N/A	#N/A	#N/A	#N/A	#N/A	#N/A	#N/A	#N/A	#N/A
412	N-(8Z_11Z_14Z-eicosatrienoyl)-ethanolamine	LMFA08040011	Ethanolamines	#N/A	#N/A	#N/A	#N/A	#N/A	#N/A	#N/A	#N/A	#N/A	#N/A	#N/A	#N/A	#N/A	#N/A	#N/A	#N/A
413	N-(7Z_10Z_13Z_16Z-docosatetraenoyl)-ethanolamine	LMFA08040028	Ethanolamines	#N/A	#N/A	#N/A	#N/A	#N/A	#N/A	#N/A	#N/A	#N/A	#N/A	#N/A	#N/A	#N/A	#N/A	#N/A	#N/A
414	N-(6Z_9Z_12Z_15Z-octadecatetraenoyl)-ethanolamine	LMFA08040006	Ethanolamines	#N/A	#N/A	#N/A	#N/A	#N/A	#N/A	#N/A	#N/A	#N/A	#N/A	#N/A	#N/A	#N/A	#N/A	#N/A	#N/A
415	N-(5Z_8Z_11Z_14Z_17Z-eicosapentaenoyl)-ethanolamine	LMFA08040008	Ethanolamines	#N/A	#N/A	#N/A	#N/A	#N/A	#N/A	#N/A	#N/A	#N/A	#N/A	#N/A	#N/A	#N/A	#N/A	#N/A	#N/A
416	N-(5Z_8Z_11Z_14Z-heneicosatetraenoyl)-ethanolamine	LMFA08040020	Ethanolamines	#N/A	#N/A	#N/A	#N/A	#N/A	#N/A	#N/A	#N/A	#N/A	#N/A	#N/A	#N/A	#N/A	#N/A	#N/A	#N/A
417	N-(5Z_8Z_11Z_14Z-eicosatetraenoyl)-ethanolamine(d8)	LMFA08040044	Ethanolamines	#N/A	#N/A	#N/A	#N/A	#N/A	#N/A	#N/A	#N/A	#N/A	#N/A	#N/A	#N/A	#N/A	#N/A	#N/A	#N/A
418	N-(5Z_8Z_11Z_14Z-docosatetraenoyl)-ethanolamine	LMFA08040021	Ethanolamines	#N/A	#N/A	#N/A	#N/A	#N/A	#N/A	#N/A	#N/A	#N/A	#N/A	#N/A	#N/A	#N/A	#N/A	#N/A	#N/A
419	N-(5Z_8Z_11Z-eicosatrienoyl)-ethanolamine	LMFA08040037	Ethanolamines	#N/A	#N/A	#N/A	#N/A	#N/A	#N/A	#N/A	#N/A	#N/A	#N/A	#N/A	#N/A	#N/A	#N/A	#N/A	#N/A
420	N-(4Z_7Z_10Z_13Z_16Z_19Z-docosahexaenoyl)-ethanolamine	LMFA08040009	Ethanolamines	#N/A	#N/A	#N/A	#N/A	#N/A	#N/A	#N/A	#N/A	#N/A	#N/A	#N/A	#N/A	#N/A	#N/A	#N/A	#N/A
421	N-(2_2-dimethy-5Z_8Z_11Z_14Z-eicosatetraenoyl)-ethanolamine	LMFA08040017	Ethanolamines	#N/A	#N/A	#N/A	#N/A	#N/A	#N/A	#N/A	#N/A	#N/A	#N/A	#N/A	#N/A	#N/A	#N/A	#N/A	#N/A
422	N-(13Z-docosanoyl)-ethanolamine	LMFA08040050	Ethanolamines	#N/A	#N/A	#N/A	#N/A	#N/A	#N/A	#N/A	#N/A	#N/A	#N/A	#N/A	#N/A	#N/A	#N/A	#N/A	#N/A
423	N-(11Z_14Z-eicosadienoyl)-ethanolamine	LMFA08040002	Ethanolamines	#N/A	#N/A	#N/A	#N/A	#N/A	#N/A	#N/A	#N/A	#N/A	#N/A	#N/A	#N/A	#N/A	#N/A	#N/A	#N/A
424	N-(11Z-eicosaenoyl)-ethanolamine	LMFA08040010	Ethanolamines	#N/A	#N/A	#N/A	#N/A	#N/A	#N/A	#N/A	#N/A	#N/A	#N/A	#N/A	#N/A	#N/A	#N/A	#N/A	#N/A
425	2-octadecanoyl-3-(5Z_8Z-eicosadienoyl)-sn-glycero-1-phosphoethanolamine	LMGP02010120	Phospohethanolamines	#N/A	#N/A	#N/A	#N/A	#N/A	#N/A	#N/A	#N/A	#N/A	#N/A	#N/A	#N/A	#N/A	#N/A	#N/A	#N/A
426	2-acyl-sn-glycero-3-phosphoethanolamine	LMGP0205AA00	Phospohethanolamines	#N/A	#N/A	#N/A	#N/A	#N/A	#N/A	#N/A	#N/A	#N/A	#N/A	#N/A	#N/A	#N/A	#N/A	#N/A	#N/A
427	2-(5Z_8Z_11Z_14Z-eicosatetraenoyl)-3-octadecanoyl-sn-glycero-1-phosphoethanolamine	LMGP02010119	Phospohethanolamines	#N/A	#N/A	#N/A	#N/A	#N/A	#N/A	#N/A	#N/A	#N/A	#N/A	#N/A	#N/A	#N/A	#N/A	#N/A	#N/A
428	2-(5Z_8Z_11Z_14Z-eicosatetraenoyl)-3-hexadecanoyl-sn-glycero-1-phospho-N_N-dimethylethanolamine	LMGP02010321	Phospohethanolamines	#N/A	#N/A	#N/A	#N/A	#N/A	#N/A	#N/A	#N/A	#N/A	#N/A	#N/A	#N/A	#N/A	#N/A	#N/A	#N/A
429	1_2-diundecanoyl-sn-glycero-3-phosphoethanolamine	LMGP02010014	Phospohethanolamines	#N/A	#N/A	#N/A	#N/A	#N/A	#N/A	#N/A	#N/A	#N/A	#N/A	#N/A	#N/A	#N/A	#N/A	#N/A	#N/A
430	1_2-ditricosanoyl-sn-glycero-3-phosphoethanolamine	LMGP02010195	Phospohethanolamines	#N/A	#N/A	#N/A	#N/A	#N/A	#N/A	#N/A	#N/A	#N/A	#N/A	#N/A	#N/A	#N/A	#N/A	#N/A	#N/A
431	1_2-ditetradecanoyl-sn-glycero-3-phospho-N-methylethanolamine	LMGP02010343	Phospohethanolamines	#N/A	#N/A	#N/A	#N/A	#N/A	#N/A	#N/A	#N/A	#N/A	#N/A	#N/A	#N/A	#N/A	#N/A	#N/A	#N/A
432	1_2-dipentacosanoyl-sn-glycero-3-phosphoethanolamine	LMGP02010088	Phospohethanolamines	#N/A	#N/A	#N/A	#N/A	#N/A	#N/A	#N/A	#N/A	#N/A	#N/A	#N/A	#N/A	#N/A	#N/A	#N/A	#N/A
433	1_2-dioctadecyl-sn-glycero-3-phosphoethanolamine	LMGP02040005	Phospohethanolamines	#N/A	#N/A	#N/A	#N/A	#N/A	#N/A	#N/A	#N/A	#N/A	#N/A	#N/A	#N/A	#N/A	#N/A	#N/A	#N/A
434	1_2-dioctadecanoyl-sn-glycero-3-phosphoethanolamine	LMGP02010097	Phospohethanolamines	#N/A	#N/A	#N/A	#N/A	#N/A	#N/A	#N/A	#N/A	#N/A	#N/A	#N/A	#N/A	#N/A	#N/A	#N/A	#N/A
435	1_2-dioctadecanoyl-sn-glycero-3-phospho-N_N-dimethylethanolamine	LMGP02010317	Phospohethanolamines	#N/A	#N/A	#N/A	#N/A	#N/A	#N/A	#N/A	#N/A	#N/A	#N/A	#N/A	#N/A	#N/A	#N/A	#N/A	#N/A
436	1_2-dioctadecanoyl-sn-glycero-3-phospho-N-methylethanolamine	LMGP02010344	Phospohethanolamines	#N/A	#N/A	#N/A	#N/A	#N/A	#N/A	#N/A	#N/A	#N/A	#N/A	#N/A	#N/A	#N/A	#N/A	#N/A	#N/A
437	1_2-dihexadecanoyl-sn-glycero-3-phospho-N_N-dimethylethanolamine	LMGP02010325	Phospohethanolamines	#N/A	#N/A	#N/A	#N/A	#N/A	#N/A	#N/A	#N/A	#N/A	#N/A	#N/A	#N/A	#N/A	#N/A	#N/A	#N/A
438	1_2-dihexacosanoyl-sn-glycero-3-phosphoethanolamine	LMGP02010090	Phospohethanolamines	#N/A	#N/A	#N/A	#N/A	#N/A	#N/A	#N/A	#N/A	#N/A	#N/A	#N/A	#N/A	#N/A	#N/A	#N/A	#N/A
439	1_2-diheneicosanoyl-sn-glycero-3-phosphoethanolamine	LMGP02010150	Phospohethanolamines	#N/A	#N/A	#N/A	#N/A	#N/A	#N/A	#N/A	#N/A	#N/A	#N/A	#N/A	#N/A	#N/A	#N/A	#N/A	#N/A
440	1-octadecyl-sn-glycero-3-phosphoethanolamine	LMGP02060003	Phospohethanolamines	#N/A	#N/A	#N/A	#N/A	#N/A	#N/A	#N/A	#N/A	#N/A	#N/A	#N/A	#N/A	#N/A	#N/A	#N/A	#N/A
441	1-octadecanoyl-sn-glycero-3-phosphoethanolamine	LMGP02050001	Phospohethanolamines	#N/A	#N/A	#N/A	#N/A	#N/A	#N/A	#N/A	#N/A	#N/A	#N/A	#N/A	#N/A	#N/A	#N/A	#N/A	#N/A
442	1-nonanoyl-2-tridecanoyl-sn-glycero-3-phosphoethanolamine	LMGP02010282	Phospohethanolamines	#N/A	#N/A	#N/A	#N/A	#N/A	#N/A	#N/A	#N/A	#N/A	#N/A	#N/A	#N/A	#N/A	#N/A	#N/A	#N/A
443	1-hexadecyl-sn-glycero-3-phosphoethanolamine	LMGP02060002	Phospohethanolamines	#N/A	#N/A	#N/A	#N/A	#N/A	#N/A	#N/A	#N/A	#N/A	#N/A	#N/A	#N/A	#N/A	#N/A	#N/A	#N/A
444	1-hexadecanoyl-sn-glycero-3-phosphoethanolamine	LMGP02050002	Phospohethanolamines	#N/A	#N/A	#N/A	#N/A	#N/A	#N/A	#N/A	#N/A	#N/A	#N/A	#N/A	#N/A	#N/A	#N/A	#N/A	#N/A
445	1-hexadecanoyl-2-tridecanoyl-sn-glycero-3-phosphoethanolamine	LMGP02010298	Phospohethanolamines	#N/A	#N/A	#N/A	#N/A	#N/A	#N/A	#N/A	#N/A	#N/A	#N/A	#N/A	#N/A	#N/A	#N/A	#N/A	#N/A
446	1-dodecanoyl-2-pentadecanoyl-sn-glycero-3-phosphoethanolamine	LMGP02010223	Phospohethanolamines	#N/A	#N/A	#N/A	#N/A	#N/A	#N/A	#N/A	#N/A	#N/A	#N/A	#N/A	#N/A	#N/A	#N/A	#N/A	#N/A
447	1-docosanoyl-2-heptadecanoyl-sn-glycero-3-phosphoethanolamine	LMGP02010214	Phospohethanolamines	#N/A	#N/A	#N/A	#N/A	#N/A	#N/A	#N/A	#N/A	#N/A	#N/A	#N/A	#N/A	#N/A	#N/A	#N/A	#N/A
448	1-docosanoyl-2-heneicosanoyl-sn-glycero-3-phosphoethanolamine	LMGP02010218	Phospohethanolamines	#N/A	#N/A	#N/A	#N/A	#N/A	#N/A	#N/A	#N/A	#N/A	#N/A	#N/A	#N/A	#N/A	#N/A	#N/A	#N/A
449	1-(9Z-octadecenyl)-sn-glycero-3-phosphoethanolamine	LMGP02060004	Phospohethanolamines	#N/A	#N/A	#N/A	#N/A	#N/A	#N/A	#N/A	#N/A	#N/A	#N/A	#N/A	#N/A	#N/A	#N/A	#N/A	#N/A
450	1-(9Z-octadecenoyl)-sn-glycero-3-phosphoethanolamine	LMGP02050004	Phospohethanolamines	#N/A	#N/A	#N/A	#N/A	#N/A	#N/A	#N/A	#N/A	#N/A	#N/A	#N/A	#N/A	#N/A	#N/A	#N/A	#N/A
451	1-(9Z-heptadecenoyl)-sn-glycero-3-phosphoethanolamine	LMGP02050008	Phospohethanolamines	#N/A	#N/A	#N/A	#N/A	#N/A	#N/A	#N/A	#N/A	#N/A	#N/A	#N/A	#N/A	#N/A	#N/A	#N/A	#N/A
452	1-(5Z_8Z_11Z_14Z-eicosatetraenoyl)-sn-glycero-3-phosphoethanolamine	LMGP02050009	Phospohethanolamines	#N/A	#N/A	#N/A	#N/A	#N/A	#N/A	#N/A	#N/A	#N/A	#N/A	#N/A	#N/A	#N/A	#N/A	#N/A	#N/A
453	1-(5Z_8Z-eicosadienoyl)-2-octadecanoyl-sn-glycero-3-phosphoethanolamine	LMGP02010121	Phospohethanolamines	#N/A	#N/A	#N/A	#N/A	#N/A	#N/A	#N/A	#N/A	#N/A	#N/A	#N/A	#N/A	#N/A	#N/A	#N/A	#N/A
454	1-(1Z_12Z-nonadecadienyl)-sn-glycero-3-phosphoethanolamine	LMGP02070003	Phospohethanolamines	#N/A	#N/A	#N/A	#N/A	#N/A	#N/A	#N/A	#N/A	#N/A	#N/A	#N/A	#N/A	#N/A	#N/A	#N/A	#N/A
455	1-(1Z-hexadecenyl)-sn-glycero-3-phosphoethanolamine	LMGP02070001	Phospohethanolamines	#N/A	#N/A	#N/A	#N/A	#N/A	#N/A	#N/A	#N/A	#N/A	#N/A	#N/A	#N/A	#N/A	#N/A	#N/A	#N/A
456	N-(hexacosanoyl)-sphinganine-1-phosphocholine	LMSP03010026	Phosphocholines	#N/A	#N/A	#N/A	#N/A	#N/A	#N/A	#N/A	#N/A	#N/A	#N/A	#N/A	#N/A	#N/A	#N/A	#N/A	#N/A
457	N-(docosanoyl)-sphing-4-enine-1-phosphocholine	LMSP03010006	Phosphocholines	#N/A	#N/A	#N/A	#N/A	#N/A	#N/A	#N/A	#N/A	#N/A	#N/A	#N/A	#N/A	#N/A	#N/A	#N/A	#N/A
458	N-(15Z-tetracosenoyl)-sphing-4-enine-1-phosphocholine	LMSP03010007	Phosphocholines	#N/A	#N/A	#N/A	#N/A	#N/A	#N/A	#N/A	#N/A	#N/A	#N/A	#N/A	#N/A	#N/A	#N/A	#N/A	#N/A
459	3-pentadecanoyl-sn-glycero-1-phosphocholine	LMGP01050017	Phosphocholines	#N/A	#N/A	#N/A	#N/A	#N/A	#N/A	#N/A	#N/A	#N/A	#N/A	#N/A	#N/A	#N/A	#N/A	#N/A	#N/A
460	3-octadecyl-sn-glycero-1-phosphocholine	LMGP01060015	Phosphocholines	#N/A	#N/A	#N/A	#N/A	#N/A	#N/A	#N/A	#N/A	#N/A	#N/A	#N/A	#N/A	#N/A	#N/A	#N/A	#N/A
461	3-hexadecanoyl-sn-glycero-1-phosphocholine	LMGP01050019	Phosphocholines	#N/A	#N/A	#N/A	#N/A	#N/A	#N/A	#N/A	#N/A	#N/A	#N/A	#N/A	#N/A	#N/A	#N/A	#N/A	#N/A
462	2_3-di-(9Z-octadecenoyl)-sn-glycero-1-phosphocholine	LMGP01010891	Phosphocholines	#N/A	#N/A	#N/A	#N/A	#N/A	#N/A	#N/A	#N/A	#N/A	#N/A	#N/A	#N/A	#N/A	#N/A	#N/A	#N/A
463	2-valeryl-sn-glycero-3-phosphocholine	LMGP01050091	Phosphocholines	#N/A	#N/A	#N/A	#N/A	#N/A	#N/A	#N/A	#N/A	#N/A	#N/A	#N/A	#N/A	#N/A	#N/A	#N/A	#N/A
464	2-tetradecanoyl-sn-glycero-3-phosphocholine	LMGP01050073	Phosphocholines	#N/A	#N/A	#N/A	#N/A	#N/A	#N/A	#N/A	#N/A	#N/A	#N/A	#N/A	#N/A	#N/A	#N/A	#N/A	#N/A
465	2-propionyl-sn-glycero-3-phosphocholine	LMGP01050087	Phosphocholines	#N/A	#N/A	#N/A	#N/A	#N/A	#N/A	#N/A	#N/A	#N/A	#N/A	#N/A	#N/A	#N/A	#N/A	#N/A	#N/A
466	2-octadecyl-3-acetyl-sn-glycero-1-phosphocholine	LMGP01080017	Phosphocholines	#N/A	#N/A	#N/A	#N/A	#N/A	#N/A	#N/A	#N/A	#N/A	#N/A	#N/A	#N/A	#N/A	#N/A	#N/A	#N/A
467	2-methyl-3-tetradecyl-sn-glycero-1-phosphocholine	LMGP01040022	Phosphocholines	#N/A	#N/A	#N/A	#N/A	#N/A	#N/A	#N/A	#N/A	#N/A	#N/A	#N/A	#N/A	#N/A	#N/A	#N/A	#N/A
468	2-acetyl-sn-glycero-3-phosphocholine	LMGP01050085	Phosphocholines	#N/A	#N/A	#N/A	#N/A	#N/A	#N/A	#N/A	#N/A	#N/A	#N/A	#N/A	#N/A	#N/A	#N/A	#N/A	#N/A
469	2-acetyl-3-heptadecanoyl-sn-glycero-1-phosphocholine	LMGP01010715	Phosphocholines	#N/A	#N/A	#N/A	#N/A	#N/A	#N/A	#N/A	#N/A	#N/A	#N/A	#N/A	#N/A	#N/A	#N/A	#N/A	#N/A
470	2-acetyl-3-(9Z-octadecenyl)-sn-glycero-1-phosphocholine	LMGP01020155	Phosphocholines	#N/A	#N/A	#N/A	#N/A	#N/A	#N/A	#N/A	#N/A	#N/A	#N/A	#N/A	#N/A	#N/A	#N/A	#N/A	#N/A
471	2-(9Z-octadecenoyl)-sn-glycero-3-phosphocholine	LMGP01050083	Phosphocholines	#N/A	#N/A	#N/A	#N/A	#N/A	#N/A	#N/A	#N/A	#N/A	#N/A	#N/A	#N/A	#N/A	#N/A	#N/A	#N/A
472	2-(8-[3]-ladderane-octanyl)-sn-glycero-3-phosphocholine	LMGP01060026	Phosphocholines	#N/A	#N/A	#N/A	#N/A	#N/A	#N/A	#N/A	#N/A	#N/A	#N/A	#N/A	#N/A	#N/A	#N/A	#N/A	#N/A
473	2-(5Z_8Z_11Z_14Z-eicosatetraenoyl)-sn-glycero-3-phosphocholine	LMGP01050121	Phosphocholines	#N/A	#N/A	#N/A	#N/A	#N/A	#N/A	#N/A	#N/A	#N/A	#N/A	#N/A	#N/A	#N/A	#N/A	#N/A	#N/A
474	2-(2E_4E-decadienoyl)-3-(2E_4E-decadienoyl)-sn-glycero-1-phosphocholine	LMGP01010405	Phosphocholines	#N/A	#N/A	#N/A	#N/A	#N/A	#N/A	#N/A	#N/A	#N/A	#N/A	#N/A	#N/A	#N/A	#N/A	#N/A	#N/A
475	2-(2E-propionyl)-3-hexadecyl-sn-glycero-1-phosphocholine	LMGP01020071	Phosphocholines	#N/A	#N/A	#N/A	#N/A	#N/A	#N/A	#N/A	#N/A	#N/A	#N/A	#N/A	#N/A	#N/A	#N/A	#N/A	#N/A
476	1_2-diphytanyl-sn-glycero-3-phosphocholine	LMGP01040099	Phosphocholines	#N/A	#N/A	#N/A	#N/A	#N/A	#N/A	#N/A	#N/A	#N/A	#N/A	#N/A	#N/A	#N/A	#N/A	#N/A	#N/A
477	1_2-di-(9E-octadecenoyl)-sn-glycero-3-phosphocholine	LMGP01010876	Phosphocholines	#N/A	#N/A	#N/A	#N/A	#N/A	#N/A	#N/A	#N/A	#N/A	#N/A	#N/A	#N/A	#N/A	#N/A	#N/A	#N/A
478	1_2-di-(6Z-octadecenoyl)-sn-glycero-3-phosphocholine	LMGP01010868	Phosphocholines	#N/A	#N/A	#N/A	#N/A	#N/A	#N/A	#N/A	#N/A	#N/A	#N/A	#N/A	#N/A	#N/A	#N/A	#N/A	#N/A
479	1-undecanoyl-2-tridecanoyl-sn-glycero-3-phosphocholine	LMGP01010410	Phosphocholines	#N/A	#N/A	#N/A	#N/A	#N/A	#N/A	#N/A	#N/A	#N/A	#N/A	#N/A	#N/A	#N/A	#N/A	#N/A	#N/A
480	1-tridecyl-2-methyl-sn-glycero-3-phosphocholine	LMGP01040020	Phosphocholines	#N/A	#N/A	#N/A	#N/A	#N/A	#N/A	#N/A	#N/A	#N/A	#N/A	#N/A	#N/A	#N/A	#N/A	#N/A	#N/A
481	1-tridecanoyl-sn-glycero-3-phosphocholine	LMGP01050011	Phosphocholines	#N/A	#N/A	#N/A	#N/A	#N/A	#N/A	#N/A	#N/A	#N/A	#N/A	#N/A	#N/A	#N/A	#N/A	#N/A	#N/A
482	1-tetradecyl-2-methyl-sn-glycero-3-phosphocholine	LMGP01040021	Phosphocholines	#N/A	#N/A	#N/A	#N/A	#N/A	#N/A	#N/A	#N/A	#N/A	#N/A	#N/A	#N/A	#N/A	#N/A	#N/A	#N/A
483	1-tetradecyl-2-(9Z_12Z-octadecadienoyl)-sn-glycero-3-phosphocholine	LMGP01020017	Phosphocholines	#N/A	#N/A	#N/A	#N/A	#N/A	#N/A	#N/A	#N/A	#N/A	#N/A	#N/A	#N/A	#N/A	#N/A	#N/A	#N/A
484	1-tetradecanoyl-2-hexadecanoyl-sn-glycero-3-phosphosulfocholine	LMGP00000052	Phosphocholines	#N/A	#N/A	#N/A	#N/A	#N/A	#N/A	#N/A	#N/A	#N/A	#N/A	#N/A	#N/A	#N/A	#N/A	#N/A	#N/A
485	1-propionyl-2-hexadecyl-sn-glycero-3-phosphocholine	LMGP01020139	Phosphocholines	#N/A	#N/A	#N/A	#N/A	#N/A	#N/A	#N/A	#N/A	#N/A	#N/A	#N/A	#N/A	#N/A	#N/A	#N/A	#N/A
486	1-pentadecyl-2-acetyl-sn-glycero-3-phosphocholine	LMGP01020025	Phosphocholines	#N/A	#N/A	#N/A	#N/A	#N/A	#N/A	#N/A	#N/A	#N/A	#N/A	#N/A	#N/A	#N/A	#N/A	#N/A	#N/A
487	N-heptanoyl-homoserine lactone	LMFA08030006	Phosphatidylserines	#N/A	#N/A	#N/A	#N/A	#N/A	#N/A	#N/A	#N/A	#N/A	#N/A	#N/A	#N/A	#N/A	#N/A	#N/A	#N/A
488	N-butanoyl-lhomoserine lactone	LMFA08030002	Phosphatidylserines	#N/A	#N/A	#N/A	#N/A	#N/A	#N/A	#N/A	#N/A	#N/A	#N/A	#N/A	#N/A	#N/A	#N/A	#N/A	#N/A
489	2-hexadecanoyl-3-(9Z-octadecenoyl)-sn-glycero-1-phosphoserine	LMGP03010017	Phosphatidylserines	#N/A	#N/A	#N/A	#N/A	#N/A	#N/A	#N/A	#N/A	#N/A	#N/A	#N/A	#N/A	#N/A	#N/A	#N/A	#N/A
490	1_2-didodecanoyl-sn-glycero-3-phosphoserine	LMGP03010027	Phosphatidylserines	#N/A	#N/A	#N/A	#N/A	#N/A	#N/A	#N/A	#N/A	#N/A	#N/A	#N/A	#N/A	#N/A	#N/A	#N/A	#N/A
491	1_2-diacyl-sn-glycero-3-phosphoserine	LMGP03010000	Phosphatidylserines	#N/A	#N/A	#N/A	#N/A	#N/A	#N/A	#N/A	#N/A	#N/A	#N/A	#N/A	#N/A	#N/A	#N/A	#N/A	#N/A
492	1_2-di-(9Z_12Z-octadecadienoyl)-sn-glycero-3-phosphoserine	LMGP03010016	Phosphatidylserines	#N/A	#N/A	#N/A	#N/A	#N/A	#N/A	#N/A	#N/A	#N/A	#N/A	#N/A	#N/A	#N/A	#N/A	#N/A	#N/A
493	1_2-di-(9Z-octadecenoyl)-sn-glycero-3-phosphoserine	LMGP03010013	Phosphatidylserines	#N/A	#N/A	#N/A	#N/A	#N/A	#N/A	#N/A	#N/A	#N/A	#N/A	#N/A	#N/A	#N/A	#N/A	#N/A	#N/A
494	1-tridecanoyl-sn-glycero-3-phosphoserine	LMGP03050005	Phosphatidylserines	#N/A	#N/A	#N/A	#N/A	#N/A	#N/A	#N/A	#N/A	#N/A	#N/A	#N/A	#N/A	#N/A	#N/A	#N/A	#N/A
495	1-octadecanoyl-2-(4Z_7Z_10Z_13Z_16Z_19Z-docosahexaenoyl)-sn-glycero-3-phosphoserine	LMGP03010040	Phosphatidylserines	#N/A	#N/A	#N/A	#N/A	#N/A	#N/A	#N/A	#N/A	#N/A	#N/A	#N/A	#N/A	#N/A	#N/A	#N/A	#N/A
496	1-dodecanoyl-2-tridecanoyl-sn-glycero-3-phosphoserine (ammonium salt)	LMGP03010001	Phosphatidylserines	#N/A	#N/A	#N/A	#N/A	#N/A	#N/A	#N/A	#N/A	#N/A	#N/A	#N/A	#N/A	#N/A	#N/A	#N/A	#N/A
497	Pentobarbital	C07422	Xenobiotics	#N/A	#N/A	#N/A	#N/A	#N/A	#N/A	#N/A	#N/A	#N/A	#N/A	#N/A	#N/A	#N/A	#N/A	#N/A	#N/A
498	Biliverdin	C00500	Hemolysis markers	#N/A	#N/A	#N/A	#N/A	#N/A	#N/A	#N/A	#N/A	#N/A	#N/A	#N/A	#N/A	#N/A	#N/A	#N/A	#N/A
499	Bilirubin	C00486	Hemolysis markers	#N/A	#N/A	#N/A	#N/A	#N/A	#N/A	#N/A	#N/A	#N/A	#N/A	#N/A	#N/A	#N/A	#N/A	#N/A	#N/A
500	Hemine	C06767	Hemolysis markers	#N/A	#N/A	#N/A	#N/A	#N/A	#N/A	#N/A	#N/A	#N/A	#N/A	#N/A	#N/A	#N/A	#N/A	#N/A	#N/A
501	Acetyl phosphate	C00227	Other	#N/A	#N/A	#N/A	#N/A	#N/A	#N/A	#N/A	#N/A	#N/A	#N/A	#N/A	#N/A	#N/A	#N/A	#N/A	#N/A
502	Triacanthine	C08435	Other	#N/A	#N/A	#N/A	#N/A	#N/A	#N/A	#N/A	#N/A	#N/A	#N/A	#N/A	#N/A	#N/A	#N/A	#N/A	#N/A
503	1-Hydroxy-2-aminoethylphosphonate	C05678	Other	#N/A	#N/A	#N/A	#N/A	#N/A	#N/A	#N/A	#N/A	#N/A	#N/A	#N/A	#N/A	#N/A	#N/A	#N/A	#N/A
504	N5-Methyl-L-glutamine	C03153	Other	#N/A	#N/A	#N/A	#N/A	#N/A	#N/A	#N/A	#N/A	#N/A	#N/A	#N/A	#N/A	#N/A	#N/A	#N/A	#N/A
505	2-Methyleneglutarate	C02930	Other	143.034	0.675461	-	2281303	2685028	3090106	2692954	2638932	3931451	3391.34	2237.56	9575.79	3361875	2992304	2629492	3304820
506	6-Pyruvoyltetrahydropterin	C03684	Other	#N/A	#N/A	#N/A	#N/A	#N/A	#N/A	#N/A	#N/A	#N/A	#N/A	#N/A	#N/A	#N/A	#N/A	#N/A	#N/A
507	6-Lactoyl-5-6-7-8-tetrahydropterin	C04244	Other	#N/A	#N/A	#N/A	#N/A	#N/A	#N/A	#N/A	#N/A	#N/A	#N/A	#N/A	#N/A	#N/A	#N/A	#N/A	#N/A
508	4-Aminobenzoate	C00568	Other	#N/A	#N/A	#N/A	#N/A	#N/A	#N/A	#N/A	#N/A	#N/A	#N/A	#N/A	#N/A	#N/A	#N/A	#N/A	#N/A
509	Ergothioneine	C02732	Other	#N/A	#N/A	#N/A	#N/A	#N/A	#N/A	#N/A	#N/A	#N/A	#N/A	#N/A	#N/A	#N/A	#N/A	#N/A	#N/A
510	6-Aminohexanoate	C02378	Other	#N/A	#N/A	#N/A	#N/A	#N/A	#N/A	#N/A	#N/A	#N/A	#N/A	#N/A	#N/A	#N/A	#N/A	#N/A	#N/A
511	Leucocyanidin	C05906	Other	#N/A	#N/A	#N/A	#N/A	#N/A	#N/A	#N/A	#N/A	#N/A	#N/A	#N/A	#N/A	#N/A	#N/A	#N/A	#N/A
512	L-4-Hydroxyglutamate semialdehyde	C05938	Other	#N/A	#N/A	#N/A	#N/A	#N/A	#N/A	#N/A	#N/A	#N/A	#N/A	#N/A	#N/A	#N/A	#N/A	#N/A	#N/A
513	Methylenediurea	C06381	Other	133.073	0.701951	+	166028	157170	122416	145907	140468	161473	0	0	0	163586	144722	194269	211295
514	beta-Butoxyethyl nicotinate	C13138	Other	#N/A	#N/A	#N/A	#N/A	#N/A	#N/A	#N/A	#N/A	#N/A	#N/A	#N/A	#N/A	#N/A	#N/A	#N/A	#N/A
515	3-Oxalomalate	C01990	Other	207.014	0.679084	+	251243	225159	268911	499207	456104	451367	0	0	0	526669	434942	380151	501808
516	2-Deoxy-alpha-D-glucoside	C03573	Other	#N/A	#N/A	#N/A	#N/A	#N/A	#N/A	#N/A	#N/A	#N/A	#N/A	#N/A	#N/A	#N/A	#N/A	#N/A	#N/A
517	cis-p-Coumarate	C06738	Other	165.054	0.721441	+	5945890	5545674	4223838	5114760	4713914	5452912	8391.26	13269	15764.7	5702784	6675950	5798966	5706680
518	N-Acetyl-leucyl-leucine	C11333	Other	#N/A	#N/A	#N/A	#N/A	#N/A	#N/A	#N/A	#N/A	#N/A	#N/A	#N/A	#N/A	#N/A	#N/A	#N/A	#N/A
519	N-Acyl-D-mannosaminolactone	C03792	Other	#N/A	#N/A	#N/A	#N/A	#N/A	#N/A	#N/A	#N/A	#N/A	#N/A	#N/A	#N/A	#N/A	#N/A	#N/A	#N/A
520	N6-Methyl-L-lysine	C02728	Other	161.128	0.668048	+	118704	94540.6	82675.5	122706	105383	88600.6	0	1460.01	0	110966	107702	106370	116913
521	S-Formylglutathione	C01031	Other	#N/A	#N/A	#N/A	#N/A	#N/A	#N/A	#N/A	#N/A	#N/A	#N/A	#N/A	#N/A	#N/A	#N/A	#N/A	#N/A
522	N1-Acetylspermine	C02567	Other	#N/A	#N/A	#N/A	#N/A	#N/A	#N/A	#N/A	#N/A	#N/A	#N/A	#N/A	#N/A	#N/A	#N/A	#N/A	#N/A
523	Diallyl sulfide	C08370	Other	#N/A	#N/A	#N/A	#N/A	#N/A	#N/A	#N/A	#N/A	#N/A	#N/A	#N/A	#N/A	#N/A	#N/A	#N/A	#N/A
524	Shikimate 3-phosphate	C03175	Other	#N/A	#N/A	#N/A	#N/A	#N/A	#N/A	#N/A	#N/A	#N/A	#N/A	#N/A	#N/A	#N/A	#N/A	#N/A	#N/A
525	D-glucono-1,5-lactone	C00198	Other	177.04	0.716219	-	166030	178727	196823	216176	168790	312865	1990.41	1487.03	1637.79	256120	241155	180021	251210
526	2-Dehydro-3-deoxy-D-glucarate	C03921	Other	#N/A	#N/A	#N/A	#N/A	#N/A	#N/A	#N/A	#N/A	#N/A	#N/A	#N/A	#N/A	#N/A	#N/A	#N/A	#N/A
527	Poly-gamma-D-glutamate	C05723	Other	#N/A	#N/A	#N/A	#N/A	#N/A	#N/A	#N/A	#N/A	#N/A	#N/A	#N/A	#N/A	#N/A	#N/A	#N/A	#N/A
528	Dihydroflavonol	C15570	Other	#N/A	#N/A	#N/A	#N/A	#N/A	#N/A	#N/A	#N/A	#N/A	#N/A	#N/A	#N/A	#N/A	#N/A	#N/A	#N/A
529	Catechol	C00090	Other	#N/A	#N/A	#N/A	#N/A	#N/A	#N/A	#N/A	#N/A	#N/A	#N/A	#N/A	#N/A	#N/A	#N/A	#N/A	#N/A
530	Ferric gluconate	C13511	Other	#N/A	#N/A	#N/A	#N/A	#N/A	#N/A	#N/A	#N/A	#N/A	#N/A	#N/A	#N/A	#N/A	#N/A	#N/A	#N/A
531	Catechin	C17590	Other	#N/A	#N/A	#N/A	#N/A	#N/A	#N/A	#N/A	#N/A	#N/A	#N/A	#N/A	#N/A	#N/A	#N/A	#N/A	#N/A
532	6-Thioxanthine 5--monophosphate	C16618	Other	381.023	0.663322	+	202840	214484	185429	255392	248905	175003	1558.22	0	0	228805	224534	180889	261223
533	Deoxyribose triphosphate	C12347	Other	374.963	0.669463	+	387233	367459	387893	388496	421867	403907	0	0	0	324918	369259	415532	392515
534	D-Ribitol 5-phosphate	C01068	Other	#N/A	#N/A	#N/A	#N/A	#N/A	#N/A	#N/A	#N/A	#N/A	#N/A	#N/A	#N/A	#N/A	#N/A	#N/A	#N/A
535	Riboflavin	C00255	Other	377.144	1.74342	+	130929	189299	151923	124134	148957	166094	8773.66	9005.81	16942.5	207230	217922	178166	186461
536	Fe(III)dicitrate	C06229	Other	#N/A	#N/A	#N/A	#N/A	#N/A	#N/A	#N/A	#N/A	#N/A	#N/A	#N/A	#N/A	#N/A	#N/A	#N/A	#N/A
537	Glucosinolate	C17260	Other	316.984	1.14708	-	281042	308441	294245	276076	302888	249093	797.221	0	3022.83	289708	303646	272672	196342
538	Succinyl sulfathiazole	C11745	Other	#N/A	#N/A	#N/A	#N/A	#N/A	#N/A	#N/A	#N/A	#N/A	#N/A	#N/A	#N/A	#N/A	#N/A	#N/A	#N/A
539	D-Ribose 5-diphosphate	C01095	Other	308.979	1.27345	-	13395	15338.4	17840.8	13428.7	17105	18594.5	0	0	0	14827.9	19061.3	15709.1	15932.9
540	Thioredoxin disulfide	C00343	Other	#N/A	#N/A	#N/A	#N/A	#N/A	#N/A	#N/A	#N/A	#N/A	#N/A	#N/A	#N/A	#N/A	#N/A	#N/A	#N/A
541	alpha-N-Peptidyl-L-glutamate	C03904	Other	#N/A	#N/A	#N/A	#N/A	#N/A	#N/A	#N/A	#N/A	#N/A	#N/A	#N/A	#N/A	#N/A	#N/A	#N/A	#N/A
542	D-Alanyl-alanyl-poly(glycerolphosphate)	C04457	Other	#N/A	#N/A	#N/A	#N/A	#N/A	#N/A	#N/A	#N/A	#N/A	#N/A	#N/A	#N/A	#N/A	#N/A	#N/A	#N/A
543	alpha-N-Peptidyl-L-glutamine	C03905	Other	#N/A	#N/A	#N/A	#N/A	#N/A	#N/A	#N/A	#N/A	#N/A	#N/A	#N/A	#N/A	#N/A	#N/A	#N/A	#N/A
544	S-Acylglutathione	C02589	Other	#N/A	#N/A	#N/A	#N/A	#N/A	#N/A	#N/A	#N/A	#N/A	#N/A	#N/A	#N/A	#N/A	#N/A	#N/A	#N/A
545	1-O-Galloyl-beta-D-glucose	C01158	Other	#N/A	#N/A	#N/A	#N/A	#N/A	#N/A	#N/A	#N/A	#N/A	#N/A	#N/A	#N/A	#N/A	#N/A	#N/A	#N/A
546	Vanillate	C06672	Other	#N/A	#N/A	#N/A	#N/A	#N/A	#N/A	#N/A	#N/A	#N/A	#N/A	#N/A	#N/A	#N/A	#N/A	#N/A	#N/A
547	Pyridoxamine	C00534	Other	#N/A	#N/A	#N/A	#N/A	#N/A	#N/A	#N/A	#N/A	#N/A	#N/A	#N/A	#N/A	#N/A	#N/A	#N/A	#N/A
548	9-Oxononanoic acid	C16322	Other	171.101	0.711063	-	62570.6	59378.9	62130.5	57848.2	52282.9	136947	35445.9	36799.7	37092.7	135511	100313	82147.3	77593.1
549	N-Amidino-L-aspartate	C03139	Other	174.054	1.82728	-	77629.2	97921.8	91862.2	116385	94309.8	115118	415.283	773.491	52075	81481.4	91598.3	110089	136073
550	threo-3-Hydroxy-L-aspartate	C11511	Other	#N/A	#N/A	#N/A	#N/A	#N/A	#N/A	#N/A	#N/A	#N/A	#N/A	#N/A	#N/A	#N/A	#N/A	#N/A	#N/A
551	N-Acyl-D-glutamate	C06379	Other	#N/A	#N/A	#N/A	#N/A	#N/A	#N/A	#N/A	#N/A	#N/A	#N/A	#N/A	#N/A	#N/A	#N/A	#N/A	#N/A
552	L-Noradrenaline	C00547	Other	#N/A	#N/A	#N/A	#N/A	#N/A	#N/A	#N/A	#N/A	#N/A	#N/A	#N/A	#N/A	#N/A	#N/A	#N/A	#N/A
553	Glycerone sulfate	C02543	Other	#N/A	#N/A	#N/A	#N/A	#N/A	#N/A	#N/A	#N/A	#N/A	#N/A	#N/A	#N/A	#N/A	#N/A	#N/A	#N/A
554	Protein glutamine	C02583	Other	#N/A	#N/A	#N/A	#N/A	#N/A	#N/A	#N/A	#N/A	#N/A	#N/A	#N/A	#N/A	#N/A	#N/A	#N/A	#N/A
555	Hydroxyacetone phosphate	C03505	Other	#N/A	#N/A	#N/A	#N/A	#N/A	#N/A	#N/A	#N/A	#N/A	#N/A	#N/A	#N/A	#N/A	#N/A	#N/A	#N/A
556	N-Acyl-D-aspartate	C06380	Other	#N/A	#N/A	#N/A	#N/A	#N/A	#N/A	#N/A	#N/A	#N/A	#N/A	#N/A	#N/A	#N/A	#N/A	#N/A	#N/A
557	6-Carboxyhexanoate	C02656	Other	#N/A	#N/A	#N/A	#N/A	#N/A	#N/A	#N/A	#N/A	#N/A	#N/A	#N/A	#N/A	#N/A	#N/A	#N/A	#N/A
558	N-Acetylmethionine	C02712	Other	#N/A	#N/A	#N/A	#N/A	#N/A	#N/A	#N/A	#N/A	#N/A	#N/A	#N/A	#N/A	#N/A	#N/A	#N/A	#N/A
559	beta-D-Glucuronoside	C03033	Other	#N/A	#N/A	#N/A	#N/A	#N/A	#N/A	#N/A	#N/A	#N/A	#N/A	#N/A	#N/A	#N/A	#N/A	#N/A	#N/A
560	7-8-Dihydroxycoumarin	C03093	Other	#N/A	#N/A	#N/A	#N/A	#N/A	#N/A	#N/A	#N/A	#N/A	#N/A	#N/A	#N/A	#N/A	#N/A	#N/A	#N/A
561	10-Hydroxydecanoic acid	C02774	Other	187.133	1.73556	-	100494	97051.4	102963	90050.7	84441.2	88975.8	73290.4	83484.3	75970.3	106054	116836	91714.4	110197
562	Protein 5-hydroxylysine	C03429	Other	#N/A	#N/A	#N/A	#N/A	#N/A	#N/A	#N/A	#N/A	#N/A	#N/A	#N/A	#N/A	#N/A	#N/A	#N/A	#N/A
563	trans-Homoaconitate	C16579	Other	#N/A	#N/A	#N/A	#N/A	#N/A	#N/A	#N/A	#N/A	#N/A	#N/A	#N/A	#N/A	#N/A	#N/A	#N/A	#N/A
564	Oxalosuccinate	C05379	Other	189.004	0.681615	-	132432	142084	165577	123019	139877	134834	312.701	0	0	154306	158262	175434	148422
565	N-Carbamyl-L-glutamate	C05829	Other	#N/A	#N/A	#N/A	#N/A	#N/A	#N/A	#N/A	#N/A	#N/A	#N/A	#N/A	#N/A	#N/A	#N/A	#N/A	#N/A
566	2-Oxo-7-methylthioheptanoic acid	C17220	Other	191.076	0.649232	+	2407565	2244934	2284504	2703676	2548424	2516473	0	0	0	2413023	2712098	2780826	2806554
567	L-Homocitrulline	C02427	Other	190.118	0.707834	+	59064.6	67995.5	45902.2	57849.9	68071.7	65780.6	0	0	0	64731.4	76882.1	54566.9	65781.7
568	Homomethionine	C17213	Other	#N/A	#N/A	#N/A	#N/A	#N/A	#N/A	#N/A	#N/A	#N/A	#N/A	#N/A	#N/A	#N/A	#N/A	#N/A	#N/A

## Sheet: Final
							IM24			Ctrl IM24			Blank		Techmix					Medians		Fold Change	p-Value
N.	compound	CmpdID	Pathway	parent	medRt	Polarity	IM24_1	IM24_2	IM24_3	Ctrl_IM24_1	Ctrl_IM24_2	Ctrl_IM24_3	1	2	1	2	3			IM24	Ctrl IM24	Ctrl IM24/IM24	Ctrl IM24/IM24
1	L-alanine	C00041	Amino acids	90.0549	0.675923	+	8005068	8117646	8662269	5398802	6541378	5970090	152371	181914	6981066	7928758	7197718		0.0673844	8117646	5970090	0.735446	0.00408454
2	L-arginine	C00062	Amino acids	175.119	0.657092	+	80755610	82325190	76864170	77583780	81442460	79513120	17530270	17885730	82916800	83658020	82907730		0.00517775	80755610	79513120	0.984614	0.82358
3	L-asparagine	C00152	Amino acids	133.06	0.674061	+	4734472	4595322	4652554	4950572	5657656	5304114	105427	158930	4187135	3818839	4469131		0.0784199	4652554	5304114	1.14004	0.0365087
4	L-aspartate	C00049	Amino acids	134.045	0.687016	+	3566829	3601682	3701706	3801998	3408915	3.60546e+06	78570.5	95055.5	3339453	3248439	3699163		0.0695059	3601682	3.60546e+06	1.00105	0.888758
5	L-cysteine	C00097	Amino acids	122.027	0.684961	+	66824.1	77570	44872.8	37875.3	43757.3	40816.3	1578.75	2325.04	32422.3	37711.8	42857.9		0.138541	66824.1	40816.3	0.610803	0.0848263
6	L-glutamate	C00025	Amino acids	148.06	0.683415	+	16294520	15774040	16234290	13317300	12786380	13051840	321643	398190	14217760	12111600	15211560		0.114313	16234290	13051840	0.803967	0.000170859
7	L-glutamine	C00064	Amino acids	147.076	0.675462	+	7918082	8035834	8100422	14997070	17906920	16451995	168375	262983	10725600	11475400	11173420		0.0339113	8035834	16451995	2.04733	0.000557649
8	glycine	C00037	Amino acids	76.0392	0.7002	+	1205825	1320892	1291541	1346788	1609670	1478229	1368742	1235570	1515757	1274531	1368446		0.0877146	1291541	1478229	1.14455	0.069345
9	L-histidine	C00135	Amino acids	156.077	0.659823	+	2685668	2706262	2761743	2963713	3012743	2988228	95756	4806.48	3043965	2882882	2918982		0.0286677	2706262	2988228	1.10419	0.000540758
10	L-leucine	C00123	Amino acids	132.102	0.734977	+	53778660	49451390	43998110	50972990	51024110	50998550	13480.7	19793.1	129134400	114511100	102400900		0.116052	49451390	50998550	1.03129	0.534163
11	L-lysine	C00047	Amino acids	147.113	0.628369	+	5441274	5663862	5623110	5288526	6937290	6112908	86842.1	124868	6681646	6876062	5499826		0.117248	5623110	6112908	1.0871	0.326782
12	L-methionine	C00073	Amino acids	150.058	0.721754	+	17505780	17075790	11950610	15576600	14565330	15070965	21535.4	37045.7	21998760	19823780	17767100		0.106534	17075790	15070965	0.882593	0.819801
13	L-phenylalanine	C00079	Amino acids	166.086	1.18501	+	47273630	37331000	69635220	82489060	43771470	63130265	28205.7	49108.9	48936530	33313060	39917840		0.19259	47273630	63130265	1.33542	0.470119
14	L-proline	C00148	Amino acids	116.07	0.737254	+	58156500	60314730	57808960	78914390	65565040	72239715	172828	612769	69630020	76163640	74279400		0.0458427	58156500	72239715	1.24216	0.0265908
15	L-serine	C00065	Amino acids	106.05	0.672769	+	3320725	3288205	3379892	3609209	4070455	3839832	109179	182259	3090302	3329942	3121438		0.0409681	3320725	3839832	1.15632	0.0198366
16	L-threonine	C00188	Amino acids	120.065	0.684546	+	5123928	5884824	5408778	5778748	7646696	6712722	71232.5	12674.1	6138232	6427474	6125132		0.0274307	5408778	6712722	1.24108	0.100564
17	L-tryptophan	C00078	Amino acids	205.097	1.7229	+	10092830	10101700	8586502	10679670	11221190	10950430	17774.5	22140.7	14427780	13648710	14076730		0.0277679	10092830	10950430	1.08497	0.061781
18	L-tyrosine	C00082	Amino acids	182.081	0.721854	+	21797660	20757410	14917560	18382260	17208790	17795525	41927.4	75485	26275790	24398770	22430670		0.078903	20757410	17795525	0.85731	0.563898
19	L-valine	C00183	Amino acids	118.086	0.717338	+	55324960	57069300	43690110	57100260	53757410	55428835	1085862	940914	57137140	65343290	62245840		0.0672988	55324960	55428835	1.00188	0.474113
20	L-cystine	C00491	Amino acids	241.03	0.684038	+	4392290	3944892	4221124	3995601	4212736	4.10417e+06	80478.5	170879	3694388	3339325	3923302		0.080565	4221124	4.10417e+06	0.972293	0.60131
21	Adenine	C00147	Nucleotides	136.062	0.718315	+	99194.6	70234.6	106424	52115.2	81529.2	66822.2	50722.2	51302	159912	135804	98370.5		0.236067	99194.6	66822.2	0.673647	0.145814
22	Guanine	C00242	Nucleotides	152.055	0.719954	+	637479	600627	496676	554853	529832	542342	15162.5	13342.2	786577	646318	627823		0.126381	600627	542342	0.90296	0.448294
23	Cytidine	C00475	Nucleotides	244.092	0.7074	+	63757.1	82567.4	73927.7	131223	153356	142289	2070.8	6383.52	128777	90537.8	102726		0.181969	73927.7	142289	1.92471	0.00119954
24	Cytosine	C00380	Nucleotides	112.05	0.7116	+	241684	302979	260688	364596	328435	346516	15702.3	15879.5	319830	384089	359845		0.0915155	260688	346516	1.32923	0.0202294
25	Thymine	C00178	Nucleotides	127.05	1.13205	+	175507	207184	284092	270471	242130	256301	11635.3	11233.5	249644	254300	262369		0.0252034	207184	256301	1.23706	0.363977
26	UDP	C00015	Nucleotides	403	1.26474	-	432269	441401	476000	514476	411684	463080	0	0	596569	589373	585040		0.00986517	441401	463080	1.04911	0.705841
27	Hypoxanthine	C00262	Nucleotides	137.046	0.719162	+	6525488	6053628	4795910	4085923	3659422	3.87267e+06	69520.4	88093	4942720	5730098	5048690		0.0815379	6053628	3.87267e+06	0.639728	0.0224316
28	Xanthine	C00385	Nucleotides	153.04	0.7069	+	1449263	1283590	968800	911350	814404	862877	0	2192.54	1239738	1191696	1490666		0.122803	1283590	862877	0.672237	0.0611624
29	Allantoate	C00499	Nucleotides	177.061	0.639746	+	1357046	1305071	1386925	1634246	1676718	1655482	1818.6	4869.75	1429791	1594568	1635107		0.0700139	1357046	1655482	1.21992	0.000340174
30	(S)(+)-Allantoin	C02350	Nucleotides	157.036	0.686566	-	1056986	1113946	1210325	1056363	925074	990719	0	1213.66	1698770	1641040	1616324		0.0256109	1113946	990719	0.889378	0.0806585
31	5-Hydroxyisourate	C11821	Nucleotides	183.015	0.622436	-	32763.5	46725.2	46135	42146.5	44268.8	43207.7	0	0	53599.3	67707.2	53221.8		0.141919	46135	43207.7	0.936549	0.786356
32	Urate	C00366	Nucleotides	167.019	0.652896	-	186302	228661	242604	205555	283629	244592	3907.76	4408.03	549744	476449	330896		0.24625	228661	244592	1.06967	0.418438
33	2',3'-Cyclic CMP	C02354	Nucleotides	306.049	0.701	+	71926.2	139578	79318.7	71821.1	75151.1	73486.1	8004.79	4312.03	73313.5	66355.7	57015.5		0.124737	79318.7	73486.1	0.926466	0.335555
34	5-6-Dihydrothymine	C00906	Nucleotides	129.066	0.690769	+	890573	944457	843628	944243	888753	916498	30991.5	26585.8	997354	868831	1116852		0.124743	890573	916498	1.02911	0.516754
35	Nicotinamide	C00153	Nucleotides	123.055	0.830883	+	3529764	3714511	3785168	3592455	4279828	3.93614e+06	0	198310	4888572	5086746	4055950		0.116947	3714511	3.93614e+06	1.05967	0.288885
36	Phosphate	C00009	Phosphates	96.968	0.59858	-	56408780	84417940	71182400	60541160	78960330	69750745	91128.7	179754	103134100	101961500	94942660		0.0442924	71182400	69750745	0.979888	0.928937
37	Diphosphate	C00013	Phosphates	176.935	0.583895	-	3838064	5487740	4943462	4449374	5600974	5025174	0	0	7452604	7482852	7162994		0.0239728	4943462	5025174	1.01653	0.671481
38	D-Glucose	C00031	Glycolysis	179.055	0.675692	-	22871390	26277900	27919030	28226050	24491770	26358910	3295.61	79773.6	39206660	36779060	28019810		0.169736	26277900	26358910	1.00308	0.73388
39	D-Glucose 6-phosphate	C00092	Glycolysis	259.022	0.567723	-	52978.6	51362.1	50201.1	59052.4	80304.1	69678.2	0	354.593	75137.9	72379.1	69043.3		0.0422771	51362.1	69678.2	1.35661	0.0425727
40	D-Fructose 1-6-bisphosphate	C00354	Glycolysis	338.988	0.651205	-	17108.4	17414.4	17344.5	19101.7	21521.8	20311.7	0	0	30782.2	39266.8	38333.8		0.128785	17344.5	20311.7	1.17108	0.0127538
41	Pyruvate	C00022	Glycolysis	87.0072	0.579642	-	3526535	4051818	4261246	2880377	2704070	2.79222e+06	0	0	4945630	4696226	4393112		0.0591438	4051818	2.79222e+06	0.689129	0.00677009
42	Lactate	C01432	Glycolysis	89.0228	0.60255	-	63334190	64551860	72684470	40250320	35047310	37648815	0	0	71840870	64534720	66975660		0.0548731	64551860	37648815	0.583234	0.000896539
43	Maltose	C00208	Other sugars	341.108	0.683487	-	81945.5	64111.4	67534.1	59231.2	134368	96799.7	5256.52	8334.27	150644	231926	135745		0.299631	67534.1	96799.7	1.43335	0.316204
44	Mannitol	C00392	Other sugars	181.07	0.675716	-	4001313	4374484	4261306	3799685	3965441	3882563	15569.4	30641.4	5531992	5797362	5070588		0.0672747	4261306	3882563	0.91112	0.0519303
45	D-Ribose	C00121	Other sugars	149.045	0.65872	-	626791	652560	691508	696383	646414	671398	5326.87	4410.97	980164	854522	735055		0.14309	652560	671398	1.02887	0.575185
46	D-Rhamnose	C01684	Other sugars	163.06	0.658129	-	35479.2	40913.9	64687.7	51651.8	52843.1	52247.5	0	8406.99	75197.4	84154.7	60589.2		0.16225	40913.9	52247.5	1.27701	0.592
47	D-Arabitol	C01904	Other sugars	151.06	0.714467	-	127592	140899	177116	134216	147251	140734	3236.57	3742.05	206487	220062	177969		0.106618	140899	140734	0.998829	0.636285
48	Citrate	C00158	TCA cycle	191.019	0.579858	-	4244222	5250127	4769581	4543492	4451040	4497266	1526.17	3888.01	7277904	6923998	6974092		0.0271314	4769581	4497266	0.942906	0.427429
49	2-Oxoglutarate	C00026	TCA cycle	145.013	0.571368	-	283948	361844	294658	189254	198796	194025	447.393	534.585	441794	361238	337945		0.143278	294658	194025	0.658477	0.00822348
50	Succinate	C00042	TCA cycle	117.018	0.541054	-	2199546	2614906	2449485	2216135	2509431	2362783	46492.9	72089.7	3913164	3065835	3118440		0.14105	2449485	2362783	0.964604	0.711692
51	Fumarate	C00122	TCA cycle	115.004	0.509315	-	169423	203380	203929	179477	172838	176158	7967.67	7573.09	241576	234621	252605		0.037328	203380	176158	0.86615	0.236835
52	Malate	C00149	TCA cycle	133.013	0.548944	-	1921372	2027195	2160714	1616282	1299651	1.45797e+06	4771.04	9974.07	2479672	2414661	2476453		0.014913	2027195	1.45797e+06	0.719204	0.00725914
53	Itaconate	C00490		129.018	0.547857	-	119116	131524	108421	108316	96247.4	102282	0	4265.77	160510	134997	152662		0.0874722	119116	102282	0.858678	0.0819038
54	2-Hydroxyglutarate/Citramalate	C02630	Alternative Carboxylic acids	147.029	0.576488	-	261962	279107	221429	218285	259614	238949	753.553	5382.64	351650	302085	317467		0.0783659	261962	238949	0.912152	0.505956
55	5-Oxoproline	C01879	GSH homeostasis	130.05	0.851515	+	48023180	49909560	47883200	47077200	50340570	48708885	135305	271815	67505660	54931520	64498420		0.105374	48023180	48708885	1.01428	0.932359
56	S-Glutathionyl-L-cysteine	C05526	GSH homeostasis	425.08	0.596892	-	61138.4	51714.6	48690	32721	34942.3	33831.6	0	0	36909	41241.4	37732.4		0.0595632	51714.6	33831.6	0.654198	0.00624033
57	Ascorbate	C00072	GSH homeostasis	175.024	0.641402	-	59219.5	60267.9	64556.9	66966.9	59484.4	63225.7	515.558	1619.82	109274	76664.8	86451		0.184292	60267.9	63225.7	1.04908	0.526209
58	Dehydroascorbate	C05422	GSH homeostasis	173.008	0.578958	-	126012	150089	138708	113397	107751	110574	0	0	172340	152151	177359		0.0797616	138708	110574	0.797171	0.0178766
59	(5-L-Glutamyl)-L-glutamine	C05283	Gamma-glutamyls	276.118	0.70354	+	77838.6	66496.1	62176.2	76397.2	87156.2	81776.7	0	0	76348.7	72813.1	67026.8		0.0653044	66496.1	81776.7	1.2298	0.0823008
60	L-Homocysteine	C00155	Serine biosynthesis and one-carbon metabolism	136.043	0.725946	+	34741.8	45591.1	26475.7	49604	34498.7	42051.3	2022.5	0	50211.3	54181.7	57137		0.0645431	34741.8	42051.3	1.2104	0.411884
61	Cystathionine	C00542	Serine biosynthesis and one-carbon metabolism	221.06	0.659363	-	25557.5	34127.6	31585.7	27847.4	36605.3	32226.4	0	0	42543.6	42651.7	47197.7		0.060194	31585.7	32226.4	1.02028	0.641454
62	Dimethylglycine	C01026	Serine biosynthesis and one-carbon metabolism	104.07	0.706531	+	457456	519570	482816	502886	400239	451562	83408.5	80897.6	556832	506536	595383		0.0805774	482816	451562	0.935267	0.369403
63	S-Adenosyl-L-homocysteine	C00021	Serine biosynthesis and one-carbon metabolism	385.131	0.68761	+	164559	172836	212515	170342	185668	178005	0	0	201689	243225	188434		0.135405	172836	178005	1.02991	0.748867
64	Ornithine	C01602	Urea cycle	133.097	0.629708	+	2241230	2277280	2334031	2283416	2651103	2.46726e+06	74426.2	105954	2676084	2623164	2807094		0.035042	2277280	2.46726e+06	1.08342	0.169927
65	L-Citrulline	C00327	Urea cycle	176.103	0.680062	+	341906	355484	374808	325588	414888	370238	16217.4	23339.2	336126	320528	377156		0.0848814	355484	370238	1.0415	0.664778
66	Spermidine	C00315	Polyamines	146.165	0.618985	+	45898.9	51061.3	43507.9	37992.4	83738.1	60865.3	22807.3	29699.5	94993.4	126739	87178.1		0.203477	45898.9	60865.3	1.32607	0.353561
67	N-Acetylneuraminate	C00270	Aminosugars	308.098	0.6078	-	138725	161014	178636	155339	166428	160884	1236.87	1078.51	318332	233723	225257		0.198635	161014	160884	0.999191	0.911067
68	N-Glycoloyl-neuraminate	C03410	Aminosugars	324.093	0.592007	-	34614.8	23655.5	39459.1	27317.2	22214	24765.6	0	0	49783.3	47367.8	41616		0.0907067	34614.8	24765.6	0.715462	0.186234
69	D-Glucosamine	C00329	Aminosugars	180.086	0.706039	+	181298	177663	156599	235175	207093	221134	12188.4	16167.4	147222	95795.7	159024		0.250869	177663	221134	1.24468	0.0116193
70	1-4-beta-D-Xylan	C02352	Aminosugars	131.034	0.693352	-	813400	981769	1085012	1039319	976867	1.00809e+06	3606.22	5074.81	1330629	1197163	1054465		0.11566	981769	1.00809e+06	1.02681	0.585896
71	Carnosine	C00386	Arginine and proline metabolism	227.113	0.65769	+	64717.4	77905.6	49984.6	37805.2	63637.3	50721.2	0	0	53599.7	74490.3	79531.5		0.198671	64717.4	50721.2	0.783733	0.286966
72	Creatine	C00300	Arginine and proline metabolism	132.077	0.692462	+	17207560	18712060	16537530	16471180	16528530	16499855	76463	105751	21081390	19714630	22421980		0.0642394	17207560	16499855	0.958872	0.200091
73	Creatinine	C00791	Arginine and proline metabolism	114.066	0.685223	+	12919580	14427480	13634310	13029830	13268370	13149100	43348.7	68591.8	16041690	13173830	18048150		0.155499	13634310	13149100	0.964413	0.310641
74	4-Acetamidobutanoate	C02946	Arginine and proline metabolism	144.065	0.647018	-	60630.7	80739.5	72770.3	59127.6	72447.6	65787.6	5193.61	5111.22	122901	119801	108874		0.062875	72770.3	65787.6	0.904045	0.46893
75	N-Acetylornithine	C00437	Arginine and proline metabolism	175.108	0.706915	+	783918	921565	837478	977496	902461	939978	10756.6	21001	786192	1061414	1053540		0.162015	837478	939978	1.12239	0.112559
76	Guanidinoacetate	C00581	Arginine and proline metabolism	118.061	0.681509	+	70214.5	62931.3	60367.3	59525.9	73570.2	66548	0	0	51971.5	50504.5	77911.1		0.256402	62931.3	66548	1.05747	0.704424
77	trans-4-Hydroxy-L-proline	C01157	Arginine and proline metabolism	132.065	0.678431	+	11774860	12337660	13284080	10930340	14693210	12811775	170225	217263	12295830	12279890	12019600		0.0127135	12337660	12811775	1.03843	0.782387
78	Pantothenol	C00864	Panthothenate metabolism	218.103	0.624517	-	623426	660971	683391	769022	660715	714868	1074.77	2648.53	1086462	890540	948074		0.103283	660971	714868	1.08154	0.175288
79	5-6-Dihydrouracil	C00429	Panthothenate metabolism	113.034	0.661658	-	519839	596881	599710	612747	570605	591676	59265	56577.6	764002	624067	756878		0.110234	596881	591676	0.991281	0.535571
80	Taurine	C00245	Sulfur metabolism	124.006	0.66094	-	1098380	1502240	1554496	1503225	1658179	1580702	7160.13	18503	2387657	2263291	2079670		0.0690608	1502240	1580702	1.05223	0.264505
81	3-Sulfino-L-alanine	C00606	Sulfur metabolism	152.001	0.633703	-	28592.9	29165.8	25153	30402.7	23028.4	26715.6	1242.87	2015.01	31057.2	29345.9	27554.3		0.0597427	28592.9	26715.6	0.934343	0.727994
82	Mercaptopyruvate	C00957	Sulfur metabolism	118.979	0.685967	-	12505.9	11364.4	13319.5	15281.7	16578.2	15929.9	0	314.303	10946	20930.7	16352.6		0.310896	12505.9	15929.9	1.27379	0.00651333
83	Thiocysteine	C01962	Sulfur metabolism	151.983	0.64813	-	140562	152585	155038	173463	160287	166875	0	0	203639	224129	241240		0.0844199	152585	166875	1.09365	0.0408552
84	3-Sulfocatechol	C06336	Sulfur metabolism	188.986	0.727615	-	43536	52626.3	56614.6	46416.1	59295.3	52855.7	0	0	100320	79396.9	71114.7		0.180024	52626.3	52855.7	1.00436	0.737295
85	L-Cysteate	C00506	Sulfur metabolism	167.996	0.570592	-	106327	113243	93523.1	126624	89740.2	108182	721.204	2286.74	96690.2	89933.1	91942.4		0.0373679	106327	108182	1.01744	0.768411
86	L-Methionine S-oxide	C02989	Sulfur metabolism	166.053	0.684	+	557206	494066	522974	513329	493934	503632	13146	23107.7	520476	430179	536236		0.115464	522974	503632	0.963015	0.330652
87	Indole	C00463	Indole and Tryptophan	118.065	1.78213	+	664603	793824	687946	551649	625131	588390	198981	233224	714603	773147	683822		0.0626864	687946	588390	0.855285	0.04784
88	Indole-3-acetaldehyde	C00637	Indole and Tryptophan	158.061	1.95306	-	117636	134286	168558	132429	177026	154727	0	0	298243	242605	258694		0.10743	134286	154727	1.15222	0.501903
89	Indole-3-acetate	C00954	Indole and Tryptophan	174.055	1.88348	-	77629.2	97921.8	91862.2	116385	94309.8	105347	797.982	52075	81481.4	91598.3	110089		0.153687	91862.2	105347	1.1468	0.138007
90	kynurenine	C00328	Indole and Tryptophan	209.091	1.14423	+	216112	189224	472765	368714	204998	286856	2307.08	1841.29	196107	134498	150898		0.198801	216112	286856	1.32735	0.957051
91	g-Oxalo-crotonate	C03453	Indole and Tryptophan	159.028	0.72	+	787054	855607	746448	458559	563436	510998	7645.44	2758.94	729800	820858	811630		0.0636517	787054	510998	0.649253	0.00290051
92	N-Methylethanolamine phosphate	C01210	Glycerophospholipid biosynthesis	156.042	0.680485	+	1254742	1202289	1220905	1021936	1152745	1.08734e+06	64492.9	83849.3	1343268	1098202	1182933		0.10302	1220905	1.08734e+06	0.890602	0.0272504
93	sn-glycero-3-Phosphoethanolamine	C01233	Glycerophospholipid biosynthesis	214.048	0.658539	-	62503.9	76643.7	71630.5	47891.5	43344.2	45617.8	1293.66	1897.39	75853.1	73204.4	65584.8		0.0745086	71630.5	45617.8	0.636849	0.00475714
94	L-Carnitine	C00318	Carnitine and fatty acid metabolism	162.112	0.683946	+	3281326	3166207	3444515	2929668	3504036	3216852	45884.5	45117.9	3867449	3706610	3760444		0.0216695	3281326	3216852	0.980351	0.685007
95	acyl-C2 (acetyl-carnitine)	HMDB00201	Carnitine and fatty acid metabolism	204.123	0.718715	+	1236653	1243819	1007266	1073650	1072307	1.07298e+06	11410.6	15915.6	1166196	1415147	1238046		0.100642	1236653	1.07298e+06	0.867647	0.312981
96	acyl-C3 (propionyl-carnitine)	HMDB00824	Carnitine and fatty acid metabolism	218.138	0.7403	+	426133	328637	409552	373090	441053	407072	1318.56	0	648425	455586	620346		0.18125	409552	407072	0.993945	0.62568
97	acyl-C4 (butanoyl-l-carnitine)	HMDB00736	Carnitine and fatty acid metabolism	232.154	1.50987	+	86641.4	81553.2	253964	142118	60439.8	101279	38086.4	45129.1	90407.9	88513.3	97629.9		0.0521865	86641.4	101279	1.16895	0.555321
98	acyl-C5 (isovalerylcarnitine)	HMDB00688	Carnitine and fatty acid metabolism	246.169	1.76223	+	201991	209468	192921	200737	145020	172879	22103	18609.2	241058	191445	241048		0.127569	201991	172879	0.855874	0.163735
99	acyl-C5:1 (Tiglylcarnitine)	HMDB02366	Carnitine and fatty acid metabolism	244.154	1.78409	+	98117.7	103874	125289	96061.9	107612	101837	109938	112113	91684	119971	94449.5		0.152838	103874	101837	0.980383	0.461245
100	acyl-C6 (hexanoyl-l-carnitine)	HMDB00756	Carnitine and fatty acid metabolism	260.185	1.79955	+	31162	27878.2	30541.8	28863.6	34543.2	31703.4	16102.2	17086.1	41103	50528.2	38957.8		0.141399	30541.8	31703.4	1.03803	0.392477
101	Butanoic acid	C00246	Saturated Fatty acids	87.0436	0.632594	-	120819	124614	109805	80940.9	77867.2	79404	58132.8	68157.5	121340	130299	113940		0.0672244	120819	79404	0.657214	0.000998564
102	Pentanoate (valerate)	C00803	Saturated Fatty acids	101.059	0.661346	-	179170	200800	210369	128318	104196	116257	76229.3	90044.1	189322	177830	196292		0.0496398	200800	116257	0.578969	0.00223309
103	Hexanoic acid (caproate)	C01585	Saturated Fatty acids	115.075	1.70144	-	94460.1	112544	93812.8	116605	102979	109792	87468.8	110980	105571	102534	105619		0.0168989	94460.1	109792	1.16231	0.261686
104	Heptanoic acid	C17714	Saturated Fatty acids	129.091	1.72257	-	211827	221194	208938	206404	210244	208324	182333	184214	265952	272735	242269		0.0614458	211827	208324	0.983465	0.216472
105	Octanoic acid (caprylate)	C06423	Saturated Fatty acids	143.107	1.74527	-	565225	614709	571021	692959	503580	598269	282631	317316	639568	589978	723295		0.103515	571021	598269	1.04772	0.809788
106	Nonanoic acid (pelargonate)	C01601	Saturated Fatty acids	157.122	1.92634	-	1590755	1685485	1481082	1722630	1305724	1514177	646051	1189152	1163357	1531791	1734161		0.196013	1590755	1514177	0.951861	0.621596
107	Decanoic acid (caprate)	C01571	Saturated Fatty acids	171.138	2.10517	-	1420653	1405989	1727635	1484544	1139089	1.31182e+06	580843	668741	1890394	1961488	1991141		0.0265827	1420653	1.31182e+06	0.92339	0.227153
108	Dodecanoic acid	C02679	Saturated Fatty acids	199.169	2.31826	-	1555482	1893878	1793866	1598420	1428580	1513500	1054546	839653	2205393	1936342	2131751		0.0664904	1793866	1513500	0.843709	0.104012
109	Tetradecanoic acid	C06424	Saturated Fatty acids	227.201	2.52908	-	2776249	3980542	4401582	3139529	3208826	3.17418e+06	1057617	989688	4426920	4495906	4581784		0.0172353	3980542	3.17418e+06	0.797423	0.325913
110	Hexadecanoic acid	C00249	Saturated Fatty acids	255.233	2.84947	-	17505450	22485230	43740920	17309480	32670060	24989770	5577998	5591292	43172950	37527470	33204170		0.131662	22485230	24989770	1.11139	0.76642
111	Octadecanoic acid	C01530	Saturated Fatty acids	283.264	3.32017	-	7893218	7763518	18179660	6569570	11904800	9237185	960457	1006462	14232500	12999080	12705850		0.0608558	7893218	9237185	1.17027	0.617675
112	Tetradecenoic acid	C08322	Monounsaturated Fatty Acids	225.185	2.3532	-	103944	419595	168347	124483	192069	158276	27710.7	29475.9	269191	243896	262083		0.0504892	168347	158276	0.940178	0.502342
113	Hexadecenoic acid	C08362	Monounsaturated Fatty Acids	253.217	2.57273	-	822545	3157272	1591003	1192255	1846690	1.51947e+06	73962.7	99610.7	2739537	2488671	2453874		0.060865	1591003	1.51947e+06	0.955041	0.660439
114	Octadecenoic acid	C00712	Monounsaturated Fatty Acids	281.248	2.8783	-	1807702	2636837	3113402	1835993	2608574	2.22228e+06	123057	117987	3862709	2909639	3460037		0.140272	2636837	2.22228e+06	0.842784	0.538295
115	Linoleate	C01595	Poly-unsaturated Fatty Acids	279.233	2.59877	-	198535	321738	363940	296930	290998	293964	26416.4	36903.9	547801	402392	389258		0.197071	321738	293964	0.913674	0.988306
116	Octadecatrienoic acid	C06427	Poly-unsaturated Fatty Acids	277.217	2.43665	-	14719.2	24576.8	20161.3	25015.2	25160.6	25087.9	1114.63	1827.51	35011.8	30323.8	37511.1		0.106433	20161.3	25087.9	1.24436	0.138314
117	Eicosatetraenoic acid	C00219	Poly-unsaturated Fatty Acids	303.233	2.52141	-	39311.9	49958.7	59453.5	125822	118135	121979	0	954.278	124922	135466	115069		0.0815018	49958.7	121979	2.44159	0.00031256
118	Eicosapentaenoic acid	C06428	Poly-unsaturated Fatty Acids	301.217	2.37027	-	13604.6	15906.5	10343.5	30114.8	27187.3	28651.1	0	0	39161.3	38260.6	35052.4		0.0576057	13604.6	28651.1	2.10598	0.00108191
119	Docosahexaenoic acid	C06429	Poly-unsaturated Fatty Acids	327.233	2.4296	-	80514.9	107023	115371	199710	212403	206057	0	857.689	290400	261989	268980		0.0540692	107023	206057	1.92535	0.000701192
120	Dodecanedioic acid	C02678	Poly-unsaturated Fatty Acids	229.144	1.69816	-	35351.9	38139.7	38761.2	39395.3	40155.8	39775.6	25454	21195.2	51450.8	44846.2	45316.4		0.0780634	38139.7	39775.6	1.04289	0.092494
121	(8Z-11Z-14Z)-Icosatrienoic acid	C03242	Essential fatty acids	305.248	2.6566	-	22932.1	29991.6	33553.8	46439	46587.3	46513.2	0	0	77444.1	53442.7	60199.1		0.194312	29991.6	46513.2	1.55087	0.00478325
122	(5Z-8Z-11Z-14Z-17Z)-Icosapentaenoic acid	C06428	Essential fatty acids	301.217	2.37027	-	13604.6	15906.5	10343.5	30114.8	27187.3	28651.1	0	0	39161.3	38260.6	35052.4		0.0576057	13604.6	28651.1	2.10598	0.00108191
123	(7Z-10Z-13Z-16Z-19Z)-Docosa-7-10-13-16-19-pentaenoic acid	C16513	Essential fatty acids	329.25	2.50832	-	38479.3	44618.8	40400.9	102131	104856	103493	3407.61	1262.59	106404	103094	107627		0.0221847	40400.9	103493	2.56166	6.02684e-06
124	Nicotinic acid	C00253	Additional Bioactive Lipids	124.04	0.621862	+	1315760	1656900	1978982	1304128	1992638	1648383	49938.1	53969.3	1986020	1979889	1589496		0.122683	1656900	1648383	0.99486	0.994118
125	2-Methyleneglutarate	C02930	Other	143.034	0.675461	-	2281303	2685028	3090106	2692954	2638932	2665943	2237.56	9575.79	3361875	2992304	2629492		0.122287	2685028	2665943	0.992892	0.937476
126	Methylenediurea	C06381	Other	133.073	0.701951	+	166028	157170	122416	145907	140468	143188	0	0	163586	144722	194269		0.149272	157170	143188	0.911039	0.71013
127	3-Oxalomalate	C01990	Other	207.014	0.679084	+	251243	225159	268911	499207	456104	477656	0	0	526669	434942	380151		0.165524	251243	477656	1.90117	0.000209
128	cis-p-Coumarate	C06738	Other	165.054	0.721441	+	5945890	5545674	4223838	5114760	4713914	4914337	13269	15764.7	5702784	6675950	5798966		0.0885018	5545674	4914337	0.886157	0.575953
129	N6-Methyl-L-lysine	C02728	Other	161.128	0.668048	+	118704	94540.6	82675.5	122706	105383	114045	1460.01	0	110966	107702	106370		0.021828	94540.6	114045	1.2063	0.259046
130	D-glucono-1,5-lactone	C00198	Other	177.04	0.716219	-	166030	178727	196823	216176	168790	192483	1487.03	1637.79	256120	241155	180021		0.178574	178727	192483	1.07697	0.504871
131	6-Thioxanthine 5--monophosphate	C16618	Other	381.023	0.663322	+	202840	214484	185429	255392	248905	252149	0	0	228805	224534	180889		0.125432	202840	252149	1.24309	0.00406706
132	Deoxyribose triphosphate	C12347	Other	374.963	0.669463	+	387233	367459	387893	388496	421867	405182	0	0	324918	369259	415532		0.122492	387233	405182	1.04635	0.106967
133	Riboflavin	C00255	Other	377.144	1.74342	+	130929	189299	151923	124134	148957	136546	9005.81	16942.5	207230	217922	178166		0.102302	151923	136546	0.89878	0.3233
134	Glucosinolate	C17260	Other	316.984	1.14708	-	281042	308441	294245	276076	302888	289482	0	3022.83	289708	303646	272672		0.053738	294245	289482	0.983812	0.669245
135	D-Ribose 5-diphosphate	C01095	Other	308.979	1.27345	-	13395	15338.4	17840.8	13428.7	17105	15266.8	0	0	14827.9	19061.3	15709.1		0.135106	15338.4	15266.8	0.995338	0.884624
136	9-Oxononanoic acid	C16322	Other	171.101	0.711063	-	62570.6	59378.9	62130.5	57848.2	52282.9	55065.6	36799.7	37092.7	135511	100313	82147.3		0.255977	62130.5	55065.6	0.886289	0.0291738
137	N-Amidino-L-aspartate	C03139	Other	174.054	1.82728	-	77629.2	97921.8	91862.2	116385	94309.8	105347	773.491	52075	81481.4	91598.3	110089		0.153687	91862.2	105347	1.1468	0.138007
138	10-Hydroxydecanoic acid	C02774	Other	187.133	1.73556	-	100494	97051.4	102963	90050.7	84441.2	87245.9	83484.3	75970.3	106054	116836	91714.4		0.120177	100494	87245.9	0.86817	0.00539732
139	Oxalosuccinate	C05379	Other	189.004	0.681615	-	132432	142084	165577	123019	139877	131448	0	0	154306	158262	175434		0.0690461	142084	131448	0.925139	0.237174
140	2-Oxo-7-methylthioheptanoic acid	C17220	Other	191.076	0.649232	+	2407565	2244934	2284504	2703676	2548424	2626050	0	0	2413023	2712098	2780826		0.0742052	2284504	2626050	1.14951	0.00913062
141	L-Homocitrulline	C02427	Other	190.118	0.707834	+	59064.6	67995.5	45902.2	57849.9	68071.7	62960.8	0	0	64731.4	76882.1	54566.9		0.170848	59064.6	62960.8	1.06597	0.494212

## Sheet: Metaboanalyst
	Best 40									Best 25
																		PCA
																		PCA 2D
	PLSDA									PLSDA Vip Score
